# Supplementary material for: Protein-based bandpass filters for controlling cellular signaling with chemical inputs
Source: Nat Chem Biol. 2023 Nov 13;20(5):586–93. doi: 10.1038/s41589-023-01463-7 (PMC11062894; doi:10.1038/s41589-023-01463-7)
Supplement: Supplementary file 3 — Statistical source data for Supplementary Figs. 2–10. [file 41589_2023_1463_MOESM3_ESM.xlsx]

## Sheet: SuppFigure 2
Supplementary Figure 2a								Supplementary Figure 2b								Supplementary Figure 2c								Supplementary Figure 2d								Supplementary Figure 2e
Response units			Normalization of Response units					DMSO								DMSO								DMSO								DMSO
A11	BclXL	Bcl2	A11	BclXL	Bcl2			2.7849	2.8866	2.8798	2.7418	2.7438	2.5898			155.311	182.359	175.027	171.857	166.918	182.4			2.5176	3.005	2.8553	2.7294	2.6852	2.6099			175.57	174.772	182.552	166.027	149.451	167.829
0	148.566	24.0089	0	111.369	104.115			1 µM A-11 + 0.1 µM Vene								1 µM A-11 + 0.1 µM Vene								1 µM Vene + 0.1 µM A-11								1 µM Vene + 0.1 µM A-11
0.01	136.071	21.2577	0.01	102.002	92.1843			2.6852	2.9067	2.9317	2.756	2.8415	2.3445			124.394	168.362	158.713	155.617	156.659	156.981			2.5645	2.8336	3.0126	2.6164	2.4214	2.3479			161.229	162.614	150.529	135.617	134.681	132.052
0.1	130.64	18.6392	0.1	97.9313	80.8291
1	125.527	17.0393	1	94.098	73.8912
10	113.064	15.1282	10	84.7556	65.6037
100	82.3973	14.5733	100	61.7671	63.1974
1000	37.0282	16.5566	1000	27.7573	71.7979
10000	19.4952	17.6882	10000	14.6141	76.7051
Supplementary Figure 2d
Response units			Normalization of Response units
V	BclXL	Bcl2	V	BclXL	Bcl2
0	94.9359	7.4085	0	101.677	104.536
0.01	94.0092	7.1398	0.01	100.685	100.745
0.1	93.1418	7.1091	0.1	99.7556	100.312
1	92.2914	6.8702	1	98.8448	96.9409
10	91.0435	6.6381	10	97.5083	93.6659
100	83.9791	5.2865	100	89.9423	74.5943
1000	76.1236	4.0797	1000	81.529	57.566
10000	69.8707	2.7498	10000	74.8321	38.8006

## Sheet: SuppFigure 3
Supplementary Figure 3a
Navitoclax (nM)	BclXL-LD3			Bcl2-LD3
0	246.14	211.713	203.157	219.843	242.151	218.757
1	239.292	234.092	221.67	217.89	244.414	201.569
3.18	234.848	209.314	201.142	251.97	247.153	223.02
10	220.054	203.016	195.427	225.391	249.837	220.973
31.8	206.208	181.698	160.657	203.543	185.176	172.987
100	198.043	153.382	127.163	207.157	228.932	148.919
318	178.229	159.246	105.287	189.257	207.554	159.852
1000	133.11	125.141	74.0924	160.635	174.477	98.5023
3180	113.999	101.391	57.1298	138.28	140.892	97.3043
10000	86.4861	74.4109	35.0976	109.056	131.507	65.8832
Supplementary Figure 3b
Navitoclax (nM)	dCBPA11-Vene			dCBPVene-A11
0	19.4876	15.5429	8.63256	15.6186	15.7513	16.7592
1	21.1776	16.9112	10.9114	17.9054	17.3086	16.3208
3.18	17.8974	17.4469	12.0302	17.3721	15.2043	17.763
10	26.7688	25.5285	15.4778	16.6659	16.4567	17.977
31.8	57.8298	46.3337	33.1531	16.4809	16.0103	17.8121
100	165.15	171.62	97.4429	20.7392	20.4255	18.5312
318	214	215.179	126.695	22.5032	20.1754	25.1456
1000	170.657	172.93	104.682	20.4376	22.056	25.0153
3180	98.5996	90.518	45.728	19.4249	18.8602	20.4255
10000	44.2865	33.9189	15.5068	14.5246	15.2381	12.1839
Supplementary Figure 3c
DMSO	1.6958	1.8073	1.7267	1.6446	1.6935	1.6466
10 µM Navitoclax	1.5831	1.6501	1.7364	1.579	1.6227	1.563
Supplementary Figure 3d
DMSO	1354.51	1269.98	1703.72	1591.1	1469.6	1450.56
10 µM Navitoclax	1593.87	1251.08	1531.91	1490.45	1508.67	1309.01

## Sheet: SuppFigure 4
Supplementary Figure 4a										Supplementary Figure 4d						Supplementary Figure 4e
A1155463 (nM)	iBclXL	BclXLhigh-v1	BclXLhigh-v2	BclXLhigh-v3	BclXLhigh-v4	BclXLhigh-v5	BclXLhigh-v6			A-1155463 (nM)	BclXLhigh-v1	BclXLhigh-v2	BclXLhigh-v3			Time (Sec)	BclXLhigh-v2	BclXLhigh-v1	BclXL	BclXLhigh-v3	iBclXL
0	9.3832	30.2975	31.0333	15.7755	27.3801	27.0104	19.892			1	1.4638	0.3919	2.209			-38.1	0	0	0	0	0
0.0001	8.6973	33.3997	37.3643	15.0488	28.342	27.3766	18.7289			3.9	6.5094	2.3436	9.1672			-38	0	0	0	0	0
0.001	10.5715	32.7234	36.0517	19.1731	32.4112	27.3058	17.9061			15.6	22.0153	8.8159	29.1984			-37.9	0	0	0	0	0
0.01	8.88304	36.5024	42.5663	17.7707	41.2635	35.8813	23.1819			62.5	47.7072	28.5855	58.4612			-37.8	0	0	0	0	0
0.1	13.4671	36.9014	43.8239	27.9487	42.0218	38.0213	27.508			125	58.4175	44.6926	69.7677			-37.7	0	0	0	0	0
1	23.4549	34.7021	41.6262	33.5913	48.6334	46.3376	32.4959			250	66.6713	62.0609	78.1741			-37.6	0	0	0	0	0
10	104.19	261.479	156.876	118.009	281.937	321.262	206.658			500	72.606	76.4318	84.4816			-37.5	0	0	0	0	0
100	309.343	1582.73	261.487	629.443	1821.94	2630.86	1770.52			1000	76.8828	86.9199	89.1061			-37.4	0	0	0	0	0
1000	355.373	1341.04	184.773	595.971	2335.59	3914.64	2360.25			2000	79.8207	94.5791	92.3979			-37.3	0	0	0	0	0
Normalization of Supplementary Figure 4a																-37.2	0	0	0	0	0
A1155463 (nM)	iBcl-XL	BclXLhigh-v1	BclXLhigh-v2	BclXLhigh-v3	BclXLhigh-v4	BclXLhigh-v5	BclXLhigh-v6									-37.1	0	0	0	0	0
0	2.64038	1.91426	11.868	2.50626	1.1723	0.689984	0.842792									-37	0	0	0	0	0
0.0001	2.44737	2.11026	14.2892	2.39081	1.21348	0.699339	0.793513									-36.9	0	0	0	0	0
0.001	2.97476	2.06753	13.7872	3.04604	1.38771	0.69753	0.758653									-36.8	0	0	0	0	0
0.01	2.49964	2.30629	16.2786	2.82324	1.76673	0.916593	0.98218									-36.7	0	0	0	0	0
0.1	3.78957	2.3315	16.7595	4.44023	1.79919	0.971259	1.16547									-36.6	0	0	0	0	0
1	6.60008	2.19255	15.919	5.33667	2.08227	1.1837	1.3768									-36.5	0	0	0	0	0
10	29.3185	16.5208	59.9938	18.7482	12.0713	8.20668	8.75577									-36.4	0	0	0	0	0
100	87.0474	100	100	100	78.0077	67.2057	75.0141									-36.3	0	0	0	0	0
1000	100	84.7295	70.6624	94.6823	100	100	100									-36.2	0	0	0	0	0
																-36.1	0	0	0	0	0
																-36	0	0	0	0	0
																-35.9	0	0	0	0	0
																-35.8	0	0	0	0	0
Supplementary Figure 4b																-35.7	0	0	0	0	0
DMSO																-35.6	0	0	0	0	0
2.5418	2.888	2.8673	2.7881	2.5092	2.5583											-35.5	0	0	0	0	0
10 µM A-11																-35.4	0	0	0	0	0
2.7639	2.6502	2.5529	2.6804	2.3583	2.4976											-35.3	0	0	0	0	0
																-35.2	0	0	0	0	0
Supplementary Figure 4c																-35.1	0	0	0	0	0
DMSO																-35	0	0	0	0	0
117.321	123.61	139.873	133.319	136.127												-34.9	0	0	0	0	0
10 µM A-11																-34.8	0	0	0	0	0
129.662	129.239	125.455	126.28	121.001												-34.7	0	0	0	0	0
																-34.6	0	0	0	0	0
																-34.5	0	0	0	0	0
																-34.4	0	0	0	0	0
																-34.3	0	0	0	0	0
																-34.2	0	0	0	0	0
																-34.1	0	0	0	0	0
																-34	0	0	0	0	0
																-33.9	0	0	0	0	0
																-33.8	0	0	0	0	0
																-33.7	0	0	0	0	0
																-33.6	0	0	0	0	0
																-33.5	0	0	0	0	0
																-33.4	0	0	0	0	0
																-33.3	0	0	0	0	0
																-33.2	0	0	0	0	0
																-33.1	0	0	0	0	0
																-33	0	0	0	0	0
																-32.9	0	0	0	0	0
																-32.8	0	0	0	0	0
																-32.7	0	0	0	0	0
																-32.6	0	0	0	0	0
																-32.5	0	0	0	0	0
																-32.4	0	0	0	0	0
																-32.3	0	0	0	0	0
																-32.2	0	0	0	0	0
																-32.1	0	0	0	0	0
																-32	0	0	0	0	0
																-31.9	0	0	0	0	0
																-31.8	0	0	0	0	0
																-31.7	0	0	0	0	0
																-31.6	0	0	0	0	0
																-31.5	0	0	0	0	0
																-31.4	0	0	0	0	0
																-31.3	0	0	0	0	0
																-31.2	0	0	0	0	0
																-31.1	0	0	0	0	0
																-31	0	0	0	0	0
																-30.9	0	0	0	0	0
																-30.8	0	0	0	0	0
																-30.7	0	0	0	0	0
																-30.6	0	0	0	0	0
																-30.5	0	0	0	0	0
																-30.4	0	0	0	0	0
																-30.3	0	0	0	0	0
																-30.2	0	0	0	0	0
																-30.1	0	0	0	0	0
																-30	0	0	0	0	0
																-29.9	0	0	0	0	0
																-29.8	0	0	0	0	0
																-29.7	0	0	0	0	0
																-29.6	0	0	0	0	0
																-29.5	0	0	0	0	0
																-29.4	0	0	0	0	0
																-29.3	0	0	0	0	0
																-29.2	0	0	0	0	0
																-29.1	0	0	0	0	0
																-29	0	0	0	0	0
																-28.9	0	0	0	0	0
																-28.8	0	0	0	0	0
																-28.7	0	0	0	0	0
																-28.6	0	0	0	0	0
																-28.5	0	0	0	0	0
																-28.4	0	0	0	0	0
																-28.3	0	0	0	0	0
																-28.2	0	0	0	0	0
																-28.1	0	0	0	0	0
																-28	0	0	0	0	0
																-27.9	0	0	0	0	0
																-27.8	0	0	0	0	0
																-27.7	0	0	0	0	0
																-27.6	0	0	0	0	0
																-27.5	0	0	0	0	0
																-27.4	0	0	0	0	0
																-27.3	0	0	0	0	0
																-27.2	0	0	0	0	0
																-27.1	0	0	0	0	0
																-27	0	0	0	0	0
																-26.9	0	0	0	0	0
																-26.8	0	0	0	0	0
																-26.7	0	0	0	0	0
																-26.6	0	0	0	0	0
																-26.5	0	0	0	0	0
																-26.4	0	0	0	0	0
																-26.3	0	0	0	0	0
																-26.2	0	0	0	0	0
																-26.1	0	0	0	0	0
																-26	0	0	0	0	0
																-25.9	0	0	0	0	0
																-25.8	0	0	0	0	0
																-25.7	0	0	0	0	0
																-25.6	0	0	0	0	0
																-25.5	0	0	0	0	0
																-25.4	0	0	0	0	0
																-25.3	0	0	0	0	0
																-25.2	0	0	0	0	0
																-25.1	0	0	0	0	0
																-25	0	0	0	0	0
																-24.9	0	0	0	0	0
																-24.8	0	0	0	0	0
																-24.7	0	0	0	0	0
																-24.6	0	0	0	0	0
																-24.5	0	0	0	0	0
																-24.4	0	0	0	0	0
																-24.3	0	0	0	0	0
																-24.2	0	0	0	0	0
																-24.1	0	0	0	0	0
																-24	0	0	0	0	0
																-23.9	0	0	0	0	0
																-23.8	0	0	0	0	0
																-23.7	0	0	0	0	0
																-23.6	0	0	0	0	0
																-23.5	0	0	0	0	0
																-23.4	0	0	0	0	0
																-23.3	0	0	0	0	0
																-23.2	0	0	0	0	0
																-23.1	0	0	0	0	0
																-23	0	0	0	0	0
																-22.9	0	0	0	0	0
																-22.8	0	0	0	0	0
																-22.7	0	0	0	0	0
																-22.6	0	0	0	0	0
																-22.5	0	0	0	0	0
																-22.4	0	0	0	0	0
																-22.3	0	0	0	0	0
																-22.2	0	0	0	0	0
																-22.1	0	0	0	0	0
																-22	0	0	0	0	0
																-21.9	0	0	0	0	0
																-21.8	0	0	0	0	0
																-21.7	0	0	0	0	0
																-21.6	0	0	0	0	0
																-21.5	0	0	0	0	0
																-21.4	0	0	0	0	0
																-21.3	0	0	0	0	0
																-21.2	0	0	0	0	0
																-21.1	0	0	0	0	0
																-21	0	0	0	0	0
																-20.9	0	0	0	0	0
																-20.8	0	0	0	0	0
																-20.7	0	0	0	0	0
																-20.6	0	0	0	0	0
																-20.5	0	0	0	0	0
																-20.4	0	0	0	0	0
																-20.3	0	0	0	0	0
																-20.2	0	0	0	0	0
																-20.1	0	0	0	0	0
																-20	0	0	0	0	0
																-19.9	0	0	0	0	0
																-19.8	0	0	0	0	0
																-19.7	0	0	0	0	0
																-19.6	0	0	0	0	0
																-19.5	0	0	0	0	0
																-19.4	0	0	0	0	0
																-19.3	0	0	0	0	0
																-19.2	0	0	0	0	0
																-19.1	0	0	0	0	0
																-19	0	0	0	0	0
																-18.9	0	0	0	0	0
																-18.8	0	0	0	0	0
																-18.7	0	0	0	0	0
																-18.6	0	0	0	0	0
																-18.5	0	0	0	0	0
																-18.4	0	0	0	0	0
																-18.3	0	0	0	0	0
																-18.2	0	0	0	0	0
																-18.1	0	0	0	0	0
																-18	0	0	0	0	0
																-17.9	0	0	0	0	0
																-17.8	0	0	0	0	0
																-17.7	0	0	0	0	0
																-17.6	0	0	0	0	0
																-17.5	0	0	0	0	0
																-17.4	0	0	0	0	0
																-17.3	0	0	0	0	0
																-17.2	0	0	0	0	0
																-17.1	0	0	0	0	0
																-17	0	0	0	0	0
																-16.9	0	0	0	0	0
																-16.8	0	0	0	0	0
																-16.7	0	0	0	0	0
																-16.6	0	0	0	0	0
																-16.5	0	0	0	0	0
																-16.4	0	0	0	0	0
																-16.3	0	0	0	0	0
																-16.2	0	0	0	0	0
																-16.1	0	0	0	0	0
																-16	0	0	0	0	0
																-15.9	0	0	0	0	0
																-15.8	0	0	0	0	0
																-15.7	0	0	0	0	0
																-15.6	0	0	0	0	0
																-15.5	0	0	0	0	0
																-15.4	0	0	0	0	0
																-15.3	0	0	0	0	0
																-15.2	0	0	0	0	0
																-15.1	0	0	0	0	0
																-15	0	0	0	0	0
																-14.9	0	0	0	0	0
																-14.8	0	0	0	0	0
																-14.7	0	0	0	0	0
																-14.6	0	0	0	0	0
																-14.5	0	0	0	0	0
																-14.4	0	0	0	0	0
																-14.3	0	0	0	0	0
																-14.2	0	0	0	0	0
																-14.1	0	0	0	0	0
																-14	0	0	0	0	0
																-13.9	0	0	0	0	0
																-13.8	0	0	0	0	0
																-13.7	0	0	0	0	0
																-13.6	0	0	0	0	0
																-13.5	0	0	0	0	0
																-13.4	0	0	0	0	0
																-13.3	0	0	0	0	0
																-13.2	0	0	0	0	0
																-13.1	0	0	0	0	0
																-13	0	0	0	0	0
																-12.9	0	0	0	0	0
																-12.8	0	0	0	0	0
																-12.7	0	0	0	0	0
																-12.6	0	0	0	0	0
																-12.5	0	0	0	0	0
																-12.4	0	0	0	0	0
																-12.3	0	0	0	0	0
																-12.2	0	0	0	0	0
																-12.1	0	0	0	0	0
																-12	0	0	0	0	0
																-11.9	0	0	0	0	0
																-11.8	0	0	0	0	0
																-11.7	0	0	0	0	0
																-11.6	0	0	0	0	0
																-11.5	0	0	0	0	0
																-11.4	0	0	0	0	0
																-11.3	0	0	0	0	0
																-11.2	0	0	0	0	0
																-11.1	0	0	0	0	0
																-11	0	0	0	0	0
																-10.9	0	0	0	0	0
																-10.8	0	0	0	0	0
																-10.7	0	0	0	0	0
																-10.6	0	0	0	0	0
																-10.5	0	0	0	0	0
																-10.4	0	0	0	0	0
																-10.3	0	0	0	0	0
																-10.2	0	0	0	0	0
																-10.1	0	0	0	0	0
																-10	0	0	0	0	0
																-9.9	0	0	0	0	0
																-9.8	0	0	0	0	0
																-9.7	0	0	0	0	0
																-9.6	0	0	0	0	0
																-9.5	0	0	0	0	0
																-9.4	0	0	0	0	0
																-9.3	0	0	0	0	0
																-9.2	0	0	0	0	0
																-9.1	0	0	0	0	0
																-9	0	0	0	0	0
																-8.9	0	0	0	0	0
																-8.8	0	0	0	0	0
																-8.7	0	0	0	0	0
																-8.6	0	0	0	0	0
																-8.5	0	0	0	0	0
																-8.4	0	0	0	0	0
																-8.3	0	0	0	0	0
																-8.2	0	0	0	0	0
																-8.1	0	0	0	0	0
																-8	0	0	0	0	0
																-7.9	0	0	0	0	0
																-7.8	0	0	0	0	0
																-7.7	0	0	0	0	0
																-7.6	0	0	0	0	0
																-7.5	0	0	0	0	0
																-7.4	0	0	0	0	0
																-7.3	0	0	0	0	0
																-7.2	0	0	0	0	0
																-7.1	0	0	0	0	0
																-7	0	0	0	0	0
																-6.9	0	0	0	0	0
																-6.8	0	0	0	0	0
																-6.7	0	0	0	0	0
																-6.6	0	0	0	0	0
																-6.5	0	0	0	0	0
																-6.4	0	0	0	0	0
																-6.3	0	0	0	0	0
																-6.2	0	0	0	0	0
																-6.1	0	0	0	0	0
																-6	0	0	0	0	0
																-5.9	0	0	0	0	0
																-5.8	0	0	0	0	0
																-5.7	0	0	0	0	0
																-5.6	0	0	0	0	0
																-5.5	0	0	0	0	0
																-5.4	0	0	0	0	0
																-5.3	0	0	0	0	0
																-5.2	0	0	0	0	0
																-5.1	0	0	0	0	0
																-5	0	0	0	0	0
																-4.9	0	0	0	0	0
																-4.8	0	0	0	0	0
																-4.7	0	0	0	0	0
																-4.6	0	0	0	0	0
																-4.5	0	0	0	0	0
																-4.4	0	0	0	0	0
																-4.3	0	0	0	0	0
																-4.2	0	0	0	0	0
																-4.1	0	0	0	0	0
																-4	0	0	0	0	0
																-3.9	0	0	0	0	0
																-3.8	0	0	0	0	0
																-3.7	0	0	0	0	0
																-3.6	0	0	0	0	0
																-3.5	0	0	0	0	0
																-3.4	0	0	0	0	0
																-3.3	0	0	0	0	0
																-3.2	0	0	0	0	0
																-3.1	0	0	0	0	0
																-3	0	0	0	0	0
																-2.9	0	0	0	0	0
																-2.8	0	0	0	0	0
																-2.7	0	0	0	0	0
																-2.6	0	0	0	0	0
																-2.5	0	0	0	0	0
																-2.4	0	0	0	0	0
																-2.3	0	0	0	0	0
																-2.2	0	0	0	0	0
																-2.1	0	0	0	0	0
																-2	0	0	0	0	0
																-1.9	0	0	0	0	0
																-1.8	0	0	0	0	0
																-1.7	0	0	0	0	0
																-1.6	0	0	0	0	0
																-1.5	0	0	0	0	0
																-1.4	0	0	0	0	0
																-1.3	0	0	0	0	0
																-1.2	0	0	0	0	0
																-1.1	0	0	0	0	0
																-1	0	0	0	0	0
																-0.900002	0	0	0	0	0
																-0.799999	0	0	0	0	0
																-0.700001	0	0	0	0	0
																-0.600002	0	0	0	0	0
																-0.5	0	0	0	0	0
																-0.400002	0	0	0	0	0
																-0.299999	0	0	0	0	0
																-0.200001	0	0	0	0	0
																-0.100002	0	0	0	0.00171121	0.140932
																0	0	0	1.05e-05	0.00342224	0.28131
																0.0999985	0	0.00595639	2.1e-05	0.00513297	0.421125
																0.200001	0.00461166	0.011912	3.15e-05	0.00684352	0.560392
																0.299999	0.00920476	0.0178663	4.2e-05	0.00855377	0.699104
																0.399998	0.0137795	0.0238196	5.25e-05	0.0102638	0.837268
																0.5	0.0183363	0.0297721	6.3e-05	0.0119736	0.974892
																0.599998	0.0228747	0.0357234	7.35e-05	0.0136831	1.11197
																0.700001	0.0273952	0.0416738	8.39e-05	0.0153925	1.24852
																0.799999	0.0318975	0.0476231	9.44e-05	0.0171015	1.38452
																0.899998	0.0363819	0.0535712	0.000104878	0.0188103	1.51999
																1	0.0408486	0.0595186	0.000115339	0.020519	1.65494
																1.1	0.0452973	0.0654647	0.000125795	0.0222273	1.78936
																1.2	0.0497286	0.0714101	0.000136247	0.0239354	1.92326
																1.3	0.054142	0.0773541	0.000146693	0.0256433	2.05664
																1.4	0.0585379	0.0832972	0.000157135	0.0273509	2.18949
																1.5	0.0629164	0.0892394	0.000167572	0.0290583	2.32184
																1.6	0.0672774	0.0951804	0.000178004	0.0307654	2.45368
																1.7	0.0716212	0.101121	0.000188432	0.0324724	2.585
																1.8	0.0759476	0.10706	0.000198854	0.034179	2.71582
																1.9	0.0802568	0.112998	0.000209271	0.0358854	2.84614
																2	0.084549	0.118935	0.000219684	0.0375916	2.97596
																2.1	0.0888241	0.124871	0.000230092	0.0392976	3.10528
																2.2	0.0930823	0.130806	0.000240496	0.0410033	3.23411
																2.3	0.0973234	0.13674	0.000250894	0.0427087	3.36244
																2.4	0.101548	0.142672	0.000261288	0.044414	3.49028
																2.5	0.105755	0.148604	0.000271677	0.046119	3.61764
																2.6	0.109946	0.154535	0.000282061	0.0478237	3.74452
																2.7	0.114121	0.160465	0.00029244	0.0495283	3.87092
																2.8	0.118278	0.166394	0.000302814	0.0512325	3.99683
																2.9	0.12242	0.172322	0.000313184	0.0529365	4.12227
																3	0.126545	0.178249	0.000323549	0.0546403	4.24724
																3.1	0.130653	0.184174	0.000333909	0.0563438	4.37174
																3.2	0.134746	0.190099	0.000344264	0.0580472	4.49578
																3.3	0.138822	0.196023	0.000354615	0.0597502	4.61934
																3.4	0.142881	0.201946	0.00036496	0.061453	4.74245
																3.5	0.146925	0.207867	0.000375302	0.0631557	4.86509
																3.6	0.150953	0.213788	0.000385638	0.064858	4.98728
																3.7	0.154965	0.219708	0.000395969	0.0665601	5.10902
																3.8	0.158961	0.225626	0.000406296	0.068262	5.23029
																3.9	0.162941	0.231544	0.000416617	0.0699636	5.35112
																4	0.166906	0.237461	0.000426935	0.071665	5.47151
																4.1	0.170855	0.243376	0.000437247	0.0733662	5.59145
																4.2	0.174788	0.249291	0.000447555	0.0750671	5.71095
																4.3	0.178706	0.255205	0.000457858	0.0767678	5.83001
																4.4	0.182608	0.261117	0.000468156	0.0784682	5.94862
																4.5	0.186495	0.267029	0.000478449	0.0801684	6.06681
																4.6	0.190366	0.272939	0.000488738	0.0818684	6.18456
																4.7	0.194223	0.278849	0.000499022	0.0835681	6.30189
																4.8	0.198063	0.284757	0.000509301	0.0852676	6.41878
																4.9	0.201889	0.290665	0.000519575	0.0869668	6.53525
																5	0.2057	0.296572	0.000529845	0.0886658	6.6513
																5.1	0.209496	0.302477	0.00054011	0.0903646	6.76692
																5.2	0.213277	0.308382	0.00055037	0.0920631	6.88213
																5.3	0.217043	0.314285	0.000560626	0.0937614	6.99692
																5.4	0.220794	0.320187	0.000570876	0.0954594	7.1113
																5.5	0.22453	0.326089	0.000581123	0.0971573	7.22526
																5.6	0.228251	0.331989	0.000591364	0.0988548	7.33882
																5.7	0.231959	0.337889	0.000601601	0.100552	7.45197
																5.8	0.235651	0.343787	0.000611832	0.102249	7.56471
																5.9	0.239329	0.349685	0.000622059	0.103946	7.67705
																6	0.242992	0.355581	0.000632282	0.105643	7.78899
																6.1	0.246641	0.361476	0.0006425	0.107339	7.90053
																6.2	0.250276	0.367371	0.000652713	0.109035	8.01167
																6.3	0.253896	0.373264	0.000662921	0.110731	8.12242
																6.4	0.257502	0.379157	0.000673125	0.112427	8.23278
																6.5	0.261094	0.385048	0.000683324	0.114122	8.34275
																6.6	0.264672	0.390938	0.000693518	0.115817	8.45233
																6.7	0.268236	0.396828	0.000703708	0.117512	8.56152
																6.8	0.271786	0.402716	0.000713893	0.119207	8.67033
																6.9	0.275322	0.408603	0.000724073	0.120901	8.77876
																7	0.278844	0.41449	0.000734249	0.122596	8.88681
																7.1	0.282352	0.420375	0.00074442	0.12429	8.99448
																7.2	0.285847	0.42626	0.000754586	0.125983	9.10178
																7.3	0.289327	0.432143	0.000764748	0.127677	9.2087
																7.4	0.292794	0.438025	0.000774904	0.12937	9.31524
																7.5	0.296248	0.443907	0.000785057	0.131063	9.42143
																7.6	0.299688	0.449787	0.000795204	0.132756	9.52724
																7.7	0.303115	0.455666	0.000805347	0.134449	9.63269
																7.8	0.306528	0.461545	0.000815485	0.136141	9.73777
																7.9	0.309928	0.467422	0.000825619	0.137833	9.84249
																8	0.313315	0.473298	0.000835748	0.139525	9.94685
																8.1	0.316688	0.479174	0.000845872	0.141216	10.0509
																8.2	0.320048	0.485048	0.000855992	0.142908	10.1545
																8.3	0.323395	0.490921	0.000866107	0.144599	10.2578
																8.4	0.326729	0.496793	0.000876217	0.14629	10.3607
																8.5	0.33005	0.502665	0.000886323	0.147981	10.4633
																8.6	0.333358	0.508535	0.000896424	0.149671	10.5656
																8.7	0.336653	0.514405	0.000906521	0.151361	10.6675
																8.8	0.339936	0.520273	0.000916612	0.153051	10.769
																8.9	0.343205	0.52614	0.000926699	0.154741	10.8702
																9	0.346462	0.532007	0.000936782	0.15643	10.9711
																9.1	0.349706	0.537872	0.00094686	0.15812	11.0716
																9.2	0.352937	0.543736	0.000956933	0.159809	11.1718
																9.3	0.356156	0.5496	0.000967002	0.161497	11.2716
																9.4	0.359362	0.555462	0.000977066	0.163186	11.3711
																9.5	0.362556	0.561323	0.000987126	0.164874	11.4703
																9.6	0.365737	0.567184	0.00099718	0.166562	11.5692
																9.7	0.368906	0.573043	0.00100723	0.16825	11.6677
																9.8	0.372063	0.578901	0.00101728	0.169938	11.7659
																9.9	0.375208	0.584759	0.00102732	0.171625	11.8638
																10	0.37834	0.590615	0.00103735	0.173312	11.9613
																10.1	0.38146	0.59647	0.00104739	0.174999	12.0585
																10.2	0.384568	0.602325	0.00105741	0.176685	12.1554
																10.3	0.387664	0.608178	0.00106744	0.178372	12.252
																10.4	0.390747	0.61403	0.00107745	0.180058	12.3483
																10.5	0.393819	0.619882	0.00108747	0.181744	12.4442
																10.6	0.396879	0.625732	0.00109748	0.18343	12.5399
																10.7	0.399928	0.631582	0.00110748	0.185115	12.6352
																10.8	0.402964	0.63743	0.00111748	0.1868	12.7302
																10.9	0.405988	0.643278	0.00112747	0.188485	12.8249
																11	0.409001	0.649124	0.00113747	0.19017	12.9193
																11.1	0.412002	0.654969	0.00114745	0.191854	13.0134
																11.2	0.414992	0.660814	0.00115743	0.193539	13.1072
																11.3	0.41797	0.666657	0.00116741	0.195223	13.2006
																11.4	0.420937	0.6725	0.00117738	0.196906	13.2938
																11.5	0.423892	0.678341	0.00118735	0.19859	13.3867
																11.6	0.426835	0.684182	0.00119731	0.200273	13.4793
																11.7	0.429768	0.690022	0.00120727	0.201956	13.5716
																11.8	0.432688	0.69586	0.00121723	0.203639	13.6635
																11.9	0.435598	0.701697	0.00122718	0.205322	13.7552
																12	0.438497	0.707534	0.00123712	0.207004	13.8466
																12.1	0.441384	0.71337	0.00124706	0.208686	13.9377
																12.2	0.44426	0.719204	0.001257	0.210368	14.0286
																12.3	0.447125	0.725038	0.00126693	0.21205	14.1191
																12.4	0.449979	0.73087	0.00127685	0.213731	14.2093
																12.5	0.452822	0.736702	0.00128678	0.215412	14.2993
																12.6	0.455654	0.742533	0.0012967	0.217093	14.389
																12.7	0.458475	0.748362	0.00130661	0.218774	14.4783
																12.8	0.461285	0.754191	0.00131652	0.220454	14.5675
																12.9	0.464085	0.760018	0.00132642	0.222135	14.6563
																13	0.466874	0.765845	0.00133632	0.223815	14.7448
																13.1	0.469652	0.771671	0.00134622	0.225494	14.8331
																13.2	0.472419	0.777496	0.00135611	0.227174	14.9211
																13.3	0.475176	0.783319	0.00136599	0.228853	15.0088
																13.4	0.477922	0.789142	0.00137587	0.230532	15.0963
																13.5	0.480658	0.794964	0.00138575	0.232211	15.1835
																13.6	0.483383	0.800785	0.00139562	0.23389	15.2704
																13.7	0.486097	0.806605	0.00140549	0.235568	15.357
																13.8	0.488802	0.812423	0.00141536	0.237246	15.4434
																13.9	0.491495	0.818241	0.00142522	0.238924	15.5295
																14	0.494179	0.824058	0.00143507	0.240602	15.6153
																14.1	0.496852	0.829874	0.00144492	0.242279	15.7009
																14.2	0.499515	0.835689	0.00145477	0.243956	15.7862
																14.3	0.502168	0.841503	0.00146461	0.245633	15.8713
																14.4	0.504811	0.847315	0.00147444	0.24731	15.956
																14.5	0.507444	0.853128	0.00148427	0.248986	16.0406
																14.6	0.510066	0.858938	0.0014941	0.250662	16.1249
																14.7	0.512679	0.864749	0.00150393	0.252338	16.2089
																14.8	0.515281	0.870557	0.00151374	0.254014	16.2926
																14.9	0.517874	0.876365	0.00152356	0.25569	16.3762
																15	0.520457	0.882173	0.00153337	0.257365	16.4594
																15.1	0.52303	0.887979	0.00154317	0.25904	16.5424
																15.2	0.525593	0.893784	0.00155297	0.260715	16.6252
																15.3	0.528146	0.899588	0.00156277	0.262389	16.7077
																15.4	0.53069	0.905391	0.00157256	0.264064	16.79
																15.5	0.533224	0.911193	0.00158235	0.265738	16.872
																15.6	0.535748	0.916994	0.00159213	0.267411	16.9537
																15.7	0.538263	0.922795	0.00160191	0.269085	17.0353
																15.8	0.540768	0.928594	0.00161169	0.270759	17.1165
																15.9	0.543264	0.934392	0.00162145	0.272432	17.1976
																16	0.54575	0.940189	0.00163122	0.274105	17.2784
																16.1	0.548226	0.945986	0.00164098	0.275777	17.3589
																16.2	0.550694	0.951781	0.00165074	0.27745	17.4393
																16.3	0.553152	0.957575	0.00166049	0.279122	17.5193
																16.4	0.5556	0.963369	0.00167024	0.280794	17.5992
																16.5	0.55804	0.969161	0.00167998	0.282466	17.6788
																16.6	0.56047	0.974953	0.00168972	0.284137	17.7582
																16.7	0.562891	0.980743	0.00169945	0.285808	17.8373
																16.8	0.565302	0.986533	0.00170918	0.287479	17.9162
																16.9	0.567705	0.992321	0.00171891	0.28915	17.9949
																17	0.570099	0.998109	0.00172863	0.290821	18.0734
																17.1	0.572483	1.0039	0.00173834	0.292491	18.1516
																17.2	0.574858	1.00968	0.00174806	0.294161	18.2296
																17.3	0.577225	1.01547	0.00175776	0.295831	18.3074
																17.4	0.579582	1.02125	0.00176747	0.297501	18.3849
																17.5	0.581931	1.02703	0.00177717	0.29917	18.4622
																17.6	0.584271	1.03281	0.00178686	0.300839	18.5393
																17.7	0.586602	1.03859	0.00179655	0.302508	18.6162
																17.8	0.588924	1.04437	0.00180624	0.304177	18.6929
																17.9	0.591237	1.05015	0.00181592	0.305845	18.7693
																18	0.593542	1.05593	0.00182559	0.307514	18.8455
																18.1	0.595838	1.06171	0.00183527	0.309181	18.9215
																18.2	0.598126	1.06748	0.00184493	0.310849	18.9973
																18.3	0.600404	1.07326	0.0018546	0.312517	19.0729
																18.4	0.602675	1.07903	0.00186426	0.314184	19.1482
																18.5	0.604936	1.08481	0.00187391	0.315851	19.2233
																18.6	0.607189	1.09058	0.00188356	0.317518	19.2983
																18.7	0.609434	1.09635	0.00189321	0.319184	19.373
																18.8	0.611671	1.10212	0.00190285	0.320851	19.4475
																18.9	0.613898	1.10789	0.00191249	0.322517	19.5218
																19	0.616118	1.11366	0.00192212	0.324183	19.5958
																19.1	0.618329	1.11942	0.00193175	0.325848	19.6697
																19.2	0.620532	1.12519	0.00194137	0.327514	19.7434
																19.3	0.622727	1.13095	0.00195099	0.329179	19.8168
																19.4	0.624914	1.13672	0.00196061	0.330844	19.8901
																19.5	0.627092	1.14248	0.00197022	0.332509	19.9631
																19.6	0.629262	1.14824	0.00197983	0.334173	20.0359
																19.7	0.631424	1.15401	0.00198943	0.335837	20.1086
																19.8	0.633578	1.15977	0.00199903	0.337501	20.181
																19.9	0.635724	1.16553	0.00200862	0.339165	20.2533
																20	0.637862	1.17128	0.00201821	0.340829	20.3253
																20.1	0.639992	1.17704	0.00202779	0.342492	20.3971
																20.2	0.642114	1.1828	0.00203738	0.344155	20.4688
																20.3	0.644229	1.18855	0.00204695	0.345818	20.5402
																20.4	0.646335	1.19431	0.00205652	0.34748	20.6114
																20.5	0.648433	1.20006	0.00206609	0.349143	20.6825
																20.6	0.650524	1.20582	0.00207565	0.350805	20.7533
																20.7	0.652607	1.21157	0.00208521	0.352467	20.824
																20.8	0.654682	1.21732	0.00209477	0.354128	20.8944
																20.9	0.656749	1.22307	0.00210432	0.35579	20.9647
																21	0.658809	1.22882	0.00211386	0.357451	21.0348
																21.1	0.660861	1.23457	0.00212341	0.359112	21.1047
																21.2	0.662906	1.24031	0.00213294	0.360773	21.1744
																21.3	0.664943	1.24606	0.00214248	0.362433	21.2439
																21.4	0.666972	1.2518	0.002152	0.364093	21.3132
																21.5	0.668994	1.25755	0.00216153	0.365754	21.3823
																21.6	0.671009	1.26329	0.00217105	0.367413	21.4513
																21.7	0.673016	1.26903	0.00218057	0.369073	21.52
																21.8	0.675015	1.27477	0.00219008	0.370732	21.5886
																21.9	0.677007	1.28051	0.00219958	0.372391	21.657
																22	0.678992	1.28625	0.00220909	0.37405	21.7252
																22.1	0.680969	1.29199	0.00221858	0.375709	21.7932
																22.2	0.68294	1.29773	0.00222808	0.377367	21.8611
																22.3	0.684903	1.30347	0.00223757	0.379025	21.9287
																22.4	0.686858	1.3092	0.00224706	0.380683	21.9962
																22.5	0.688807	1.31494	0.00225654	0.382341	22.0635
																22.6	0.690748	1.32067	0.00226601	0.383998	22.1306
																22.7	0.692682	1.3264	0.00227549	0.385656	22.1976
																22.8	0.694609	1.33213	0.00228496	0.387313	22.2643
																22.9	0.696529	1.33787	0.00229442	0.388969	22.3309
																23	0.698442	1.3436	0.00230388	0.390626	22.3973
																23.1	0.700348	1.34932	0.00231334	0.392282	22.4636
																23.2	0.702247	1.35505	0.00232279	0.393938	22.5296
																23.3	0.704139	1.36078	0.00233224	0.395594	22.5955
																23.4	0.706024	1.3665	0.00234168	0.39725	22.6612
																23.5	0.707902	1.37223	0.00235112	0.398905	22.7268
																23.6	0.709773	1.37795	0.00236055	0.40056	22.7921
																23.7	0.711638	1.38368	0.00236998	0.402215	22.8573
																23.8	0.713495	1.3894	0.00237941	0.40387	22.9224
																23.9	0.715346	1.39512	0.00238883	0.405524	22.9872
																24	0.71719	1.40084	0.00239825	0.407178	23.0519
																24.1	0.719027	1.40656	0.00240766	0.408832	23.1164
																24.2	0.720858	1.41228	0.00241707	0.410486	23.1808
																24.3	0.722682	1.418	0.00242647	0.41214	23.245
																24.4	0.724499	1.42371	0.00243587	0.413793	23.309
																24.5	0.72631	1.42943	0.00244527	0.415446	23.3729
																24.6	0.728114	1.43514	0.00245466	0.417099	23.4366
																24.7	0.729911	1.44086	0.00246405	0.418751	23.5001
																24.8	0.731702	1.44657	0.00247343	0.420404	23.5635
																24.9	0.733487	1.45228	0.00248281	0.422056	23.6267
																25	0.735265	1.45799	0.00249219	0.423708	23.6897
																25.1	0.737036	1.4637	0.00250156	0.425359	23.7526
																25.2	0.738801	1.46941	0.00251093	0.427011	23.8153
																25.3	0.74056	1.47512	0.00252029	0.428662	23.8779
																25.4	0.742312	1.48083	0.00252965	0.430313	23.9403
																25.5	0.744058	1.48653	0.002539	0.431963	24.0025
																25.6	0.745798	1.49224	0.00254835	0.433614	24.0646
																25.7	0.747532	1.49794	0.0025577	0.435264	24.1265
																25.8	0.749259	1.50364	0.00256704	0.436914	24.1883
																25.9	0.750979	1.50935	0.00257638	0.438564	24.2499
																26	0.752694	1.51505	0.00258571	0.440213	24.3114
																26.1	0.754403	1.52075	0.00259504	0.441863	24.3727
																26.2	0.756105	1.52645	0.00260436	0.443512	24.4338
																26.3	0.757801	1.53215	0.00261368	0.445161	24.4948
																26.4	0.759491	1.53784	0.002623	0.446809	24.5556
																26.5	0.761175	1.54354	0.00263231	0.448458	24.6163
																26.6	0.762853	1.54924	0.00264162	0.450106	24.6769
																26.7	0.764525	1.55493	0.00265092	0.451754	24.7372
																26.8	0.766191	1.56062	0.00266022	0.453402	24.7975
																26.9	0.767851	1.56632	0.00266952	0.455049	24.8576
																27	0.769505	1.57201	0.00267881	0.456696	24.9175
																27.1	0.771153	1.5777	0.0026881	0.458343	24.9773
																27.2	0.772795	1.58339	0.00269738	0.45999	25.0369
																27.3	0.774432	1.58908	0.00270666	0.461637	25.0964
																27.4	0.776062	1.59477	0.00271593	0.463283	25.1557
																27.5	0.777687	1.60046	0.0027252	0.464929	25.2149
																27.6	0.779306	1.60614	0.00273447	0.466575	25.274
																27.7	0.780919	1.61183	0.00274373	0.46822	25.3329
																27.8	0.782526	1.61751	0.00275299	0.469866	25.3916
																27.9	0.784127	1.62319	0.00276224	0.471511	25.4503
																28	0.785723	1.62888	0.00277149	0.473156	25.5087
																28.1	0.787313	1.63456	0.00278073	0.474801	25.5671
																28.2	0.788898	1.64024	0.00278998	0.476445	25.6252
																28.3	0.790477	1.64592	0.00279921	0.478089	25.6833
																28.4	0.79205	1.6516	0.00280845	0.479733	25.7412
																28.5	0.793618	1.65728	0.00281767	0.481377	25.7989
																28.6	0.79518	1.66295	0.0028269	0.483021	25.8566
																28.7	0.796736	1.66863	0.00283612	0.484664	25.914
																28.8	0.798287	1.6743	0.00284534	0.486307	25.9714
																28.9	0.799833	1.67998	0.00285455	0.48795	26.0286
																29	0.801373	1.68565	0.00286376	0.489592	26.0856
																29.1	0.802908	1.69132	0.00287296	0.491235	26.1425
																29.2	0.804437	1.697	0.00288216	0.492877	26.1993
																29.3	0.805961	1.70267	0.00289135	0.494519	26.256
																29.4	0.807479	1.70833	0.00290055	0.49616	26.3125
																29.5	0.808992	1.714	0.00290973	0.497802	26.3689
																29.6	0.8105	1.71967	0.00291892	0.499443	26.4251
																29.7	0.812002	1.72534	0.0029281	0.501084	26.4812
																29.8	0.8135	1.731	0.00293727	0.502725	26.5372
																29.9	0.814991	1.73667	0.00294644	0.504365	26.593
																30	0.816478	1.74233	0.00295561	0.506006	26.6487
																30.1	0.817959	1.748	0.00296477	0.507646	26.7043
																30.2	0.819436	1.75366	0.00297393	0.509286	26.7597
																30.3	0.820907	1.75932	0.00298309	0.510925	26.815
																30.4	0.822373	1.76498	0.00299224	0.512564	26.8702
																30.5	0.823833	1.77064	0.00300138	0.514204	26.9252
																30.6	0.825289	1.7763	0.00301053	0.515843	26.9801
																30.7	0.82674	1.78195	0.00301966	0.517481	27.0349
																30.8	0.828185	1.78761	0.0030288	0.51912	27.0896
																30.9	0.829625	1.79326	0.00303793	0.520758	27.1441
																31	0.831061	1.79892	0.00304705	0.522396	27.1985
																31.1	0.832491	1.80457	0.00305617	0.524034	27.2527
																31.2	0.833917	1.81023	0.00306529	0.525671	27.3069
																31.3	0.835337	1.81588	0.00307441	0.527308	27.3609
																31.4	0.836753	1.82153	0.00308352	0.528946	27.4147
																31.5	0.838163	1.82718	0.00309262	0.530582	27.4685
																31.6	0.839569	1.83283	0.00310172	0.532219	27.5221
																31.7	0.84097	1.83848	0.00311082	0.533855	27.5756
																31.8	0.842366	1.84412	0.00311991	0.535492	27.629
																31.9	0.843757	1.84977	0.003129	0.537127	27.6823
																32	0.845143	1.85541	0.00313809	0.538763	27.7354
																32.1	0.846525	1.86106	0.00314717	0.540399	27.7884
																32.2	0.847902	1.8667	0.00315625	0.542034	27.8413
																32.3	0.849273	1.87234	0.00316532	0.543669	27.894
																32.4	0.850641	1.87799	0.00317439	0.545304	27.9467
																32.5	0.852003	1.88363	0.00318345	0.546938	27.9992
																32.6	0.853361	1.88927	0.00319251	0.548572	28.0516
																32.7	0.854714	1.89491	0.00320157	0.550207	28.1039
																32.8	0.856063	1.90054	0.00321062	0.55184	28.156
																32.9	0.857407	1.90618	0.00321967	0.553474	28.208
																33	0.858746	1.91182	0.00322872	0.555107	28.2599
																33.1	0.860081	1.91745	0.00323776	0.556741	28.3117
																33.2	0.861411	1.92309	0.00324679	0.558373	28.3634
																33.3	0.862736	1.92872	0.00325583	0.560006	28.415
																33.4	0.864057	1.93435	0.00326486	0.561639	28.4664
																33.5	0.865373	1.93998	0.00327388	0.563271	28.5177
																33.6	0.866685	1.94561	0.0032829	0.564903	28.5689
																33.7	0.867993	1.95124	0.00329192	0.566535	28.62
																33.8	0.869296	1.95687	0.00330093	0.568166	28.6709
																33.9	0.870594	1.9625	0.00330994	0.569798	28.7218
																34	0.871889	1.96813	0.00331894	0.571429	28.7725
																34.1	0.873178	1.97375	0.00332794	0.57306	28.8231
																34.2	0.874464	1.97938	0.00333694	0.57469	28.8736
																34.3	0.875745	1.985	0.00334593	0.576321	28.924
																34.4	0.877021	1.99062	0.00335492	0.577951	28.9743
																34.5	0.878293	1.99625	0.0033639	0.579581	29.0245
																34.6	0.879561	2.00187	0.00337289	0.58121	29.0745
																34.7	0.880825	2.00749	0.00338186	0.58284	29.1244
																34.8	0.882084	2.01311	0.00339083	0.584469	29.1743
																34.9	0.88334	2.01873	0.0033998	0.586098	29.224
																35	0.88459	2.02434	0.00340877	0.587727	29.2736
																35.1	0.885837	2.02996	0.00341773	0.589356	29.323
																35.2	0.88708	2.03558	0.00342668	0.590984	29.3724
																35.3	0.888318	2.04119	0.00343564	0.592612	29.4217
																35.4	0.889552	2.0468	0.00344459	0.59424	29.4708
																35.5	0.890782	2.05242	0.00345353	0.595867	29.5199
																35.6	0.892008	2.05803	0.00346247	0.597495	29.5688
																35.7	0.893229	2.06364	0.00347141	0.599122	29.6176
																35.8	0.894447	2.06925	0.00348034	0.600749	29.6663
																35.9	0.89566	2.07486	0.00348927	0.602376	29.7149
																36	0.89687	2.08047	0.00349819	0.604002	29.7634
																36.1	0.898075	2.08608	0.00350711	0.605629	29.8118
																36.2	0.899277	2.09168	0.00351603	0.607255	29.8601
																36.3	0.900474	2.09729	0.00352494	0.608881	29.9082
																36.4	0.901667	2.10289	0.00353385	0.610506	29.9563
																36.5	0.902857	2.1085	0.00354276	0.612131	30.0043
																36.6	0.904042	2.1141	0.00355166	0.613757	30.0521
																36.7	0.905224	2.1197	0.00356055	0.615382	30.0999
																36.8	0.906401	2.1253	0.00356945	0.617006	30.1475
																36.9	0.907575	2.1309	0.00357834	0.618631	30.195
																37	0.908744	2.1365	0.00358722	0.620255	30.2424
																37.1	0.90991	2.1421	0.0035961	0.621879	30.2898
																37.2	0.911072	2.1477	0.00360498	0.623503	30.337
																37.3	0.91223	2.1533	0.00361385	0.625126	30.3841
																37.4	0.913384	2.15889	0.00362272	0.62675	30.4311
																37.5	0.914535	2.16449	0.00363159	0.628373	30.478
																37.6	0.915682	2.17008	0.00364045	0.629996	30.5248
																37.7	0.916824	2.17567	0.0036493	0.631618	30.5715
																37.8	0.917964	2.18127	0.00365816	0.633241	30.6181
																37.9	0.919099	2.18686	0.00366701	0.634863	30.6646
																38	0.92023	2.19245	0.00367585	0.636485	30.711
																38.1	0.921358	2.19804	0.0036847	0.638106	30.7573
																38.2	0.922483	2.20363	0.00369353	0.639728	30.8035
																38.3	0.923603	2.20921	0.00370237	0.641349	30.8496
																38.4	0.92472	2.2148	0.0037112	0.64297	30.8956
																38.5	0.925833	2.22038	0.00372002	0.644591	30.9415
																38.6	0.926943	2.22597	0.00372885	0.646212	30.9873
																38.7	0.928049	2.23155	0.00373766	0.647832	31.033
																38.8	0.929151	2.23714	0.00374648	0.649452	31.0786
																38.9	0.93025	2.24272	0.00375529	0.651072	31.1241
																39	0.931345	2.2483	0.00376409	0.652692	31.1694
																39.1	0.932436	2.25388	0.0037729	0.654311	31.2147
																39.2	0.933524	2.25946	0.0037817	0.65593	31.2599
																39.3	0.934609	2.26504	0.00379049	0.657549	31.305
																39.4	0.93569	2.27062	0.00379928	0.659168	31.35
																39.5	0.936767	2.27619	0.00380807	0.660786	31.395
																39.6	0.937841	2.28177	0.00381685	0.662405	31.4398
																39.7	0.938911	2.28734	0.00382563	0.664023	31.4845
																39.8	0.939978	2.29292	0.00383441	0.665641	31.5291
																39.9	0.941042	2.29849	0.00384318	0.667258	31.5736
																40	0.942102	2.30406	0.00385195	0.668876	31.618
																40.1	0.943159	2.30963	0.00386071	0.670493	31.6624
																40.2	0.944212	2.3152	0.00386947	0.67211	31.7066
																40.3	0.945262	2.32077	0.00387823	0.673726	31.7507
																40.4	0.946309	2.32634	0.00388698	0.675343	31.7948
																40.5	0.947352	2.33191	0.00389573	0.676959	31.8387
																40.6	0.948392	2.33748	0.00390447	0.678575	31.8826
																40.7	0.949428	2.34304	0.00391321	0.680191	31.9264
																40.8	0.950461	2.34861	0.00392195	0.681807	31.97
																40.9	0.951491	2.35417	0.00393068	0.683422	32.0136
																41	0.952518	2.35973	0.00393941	0.685037	32.0571
																41.1	0.953541	2.3653	0.00394813	0.686652	32.1005
																41.2	0.954561	2.37086	0.00395686	0.688267	32.1438
																41.3	0.955578	2.37642	0.00396557	0.689881	32.187
																41.4	0.956591	2.38198	0.00397429	0.691495	32.2301
																41.5	0.957602	2.38754	0.003983	0.693109	32.2731
																41.6	0.958609	2.39309	0.0039917	0.694723	32.3161
																41.7	0.959613	2.39865	0.0040004	0.696337	32.3589
																41.8	0.960614	2.40421	0.0040091	0.69795	32.4017
																41.9	0.961611	2.40976	0.0040178	0.699563	32.4443
																42	0.962606	2.41532	0.00402649	0.701176	32.4869
																42.1	0.963597	2.42087	0.00403517	0.702788	32.5294
																42.2	0.964585	2.42642	0.00404386	0.704401	32.5718
																42.3	0.96557	2.43197	0.00405254	0.706013	32.6141
																42.4	0.966552	2.43752	0.00406121	0.707625	32.6563
																42.5	0.967531	2.44307	0.00406988	0.709237	32.6984
																42.6	0.968507	2.44862	0.00407855	0.710848	32.7405
																42.7	0.969479	2.45417	0.00408721	0.712459	32.7824
																42.8	0.970449	2.45972	0.00409587	0.71407	32.8243
																42.9	0.971416	2.46526	0.00410453	0.715681	32.866
																43	0.972379	2.47081	0.00411318	0.717292	32.9077
																43.1	0.97334	2.47635	0.00412183	0.718902	32.9493
																43.2	0.974298	2.4819	0.00413047	0.720512	32.9908
																43.3	0.975252	2.48744	0.00413911	0.722122	33.0323
																43.4	0.976204	2.49298	0.00414775	0.723732	33.0736
																43.5	0.977153	2.49852	0.00415638	0.725341	33.1148
																43.6	0.978098	2.50406	0.00416501	0.72695	33.156
																43.7	0.979041	2.5096	0.00417364	0.728559	33.1971
																43.8	0.979981	2.51514	0.00418226	0.730168	33.2381
																43.9	0.980918	2.52067	0.00419088	0.731777	33.279
																44	0.981852	2.52621	0.00419949	0.733385	33.3198
																44.1	0.982783	2.53175	0.0042081	0.734993	33.3605
																44.2	0.983712	2.53728	0.00421671	0.736601	33.4012
																44.3	0.984637	2.54281	0.00422531	0.738209	33.4418
																44.4	0.98556	2.54835	0.00423391	0.739816	33.4822
																44.5	0.98648	2.55388	0.0042425	0.741423	33.5226
																44.6	0.987397	2.55941	0.0042511	0.74303	33.563
																44.7	0.988311	2.56494	0.00425968	0.744637	33.6032
																44.8	0.989222	2.57047	0.00426827	0.746243	33.6434
																44.9	0.990131	2.576	0.00427685	0.74785	33.6834
																45	0.991036	2.58152	0.00428542	0.749456	33.7234
																45.1	0.991939	2.58705	0.004294	0.751062	33.7633
																45.2	0.99284	2.59258	0.00430257	0.752667	33.8031
																45.3	0.993737	2.5981	0.00431113	0.754273	33.8429
																45.4	0.994632	2.60363	0.00431969	0.755878	33.8825
																45.5	0.995524	2.60915	0.00432825	0.757483	33.9221
																45.6	0.996413	2.61467	0.0043368	0.759087	33.9616
																45.7	0.9973	2.62019	0.00434535	0.760692	34.001
																45.8	0.998184	2.62571	0.0043539	0.762296	34.0403
																45.9	0.999065	2.63123	0.00436244	0.7639	34.0796
																46	0.999944	2.63675	0.00437098	0.765504	34.1187
																46.1	1.00082	2.64227	0.00437951	0.767108	34.1578
																46.2	1.00169	2.64778	0.00438805	0.768711	34.1968
																46.3	1.00256	2.6533	0.00439657	0.770314	34.2358
																46.4	1.00343	2.65881	0.0044051	0.771917	34.2746
																46.5	1.0043	2.66433	0.00441362	0.773519	34.3134
																46.6	1.00516	2.66984	0.00442213	0.775122	34.3521
																46.7	1.00602	2.67535	0.00443065	0.776724	34.3907
																46.8	1.00688	2.68087	0.00443915	0.778326	34.4292
																46.9	1.00773	2.68638	0.00444766	0.779928	34.4677
																47	1.00859	2.69189	0.00445616	0.781529	34.5061
																47.1	1.00944	2.69739	0.00446466	0.783131	34.5444
																47.2	1.01028	2.7029	0.00447315	0.784732	34.5826
																47.3	1.01113	2.70841	0.00448164	0.786333	34.6207
																47.4	1.01197	2.71392	0.00449013	0.787933	34.6588
																47.5	1.01281	2.71942	0.00449861	0.789534	34.6968
																47.6	1.01365	2.72493	0.00450709	0.791134	34.7347
																47.7	1.01448	2.73043	0.00451556	0.792734	34.7725
																47.8	1.01532	2.73593	0.00452404	0.794334	34.8103
																47.9	1.01615	2.74143	0.0045325	0.795933	34.8479
																48	1.01697	2.74693	0.00454097	0.797532	34.8855
																48.1	1.0178	2.75243	0.00454943	0.799132	34.9231
																48.2	1.01862	2.75793	0.00455788	0.80073	34.9605
																48.3	1.01944	2.76343	0.00456634	0.802329	34.9979
																48.4	1.02026	2.76893	0.00457479	0.803927	35.0352
																48.5	1.02108	2.77442	0.00458323	0.805526	35.0724
																48.6	1.02189	2.77992	0.00459167	0.807124	35.1096
																48.7	1.0227	2.78541	0.00460011	0.808721	35.1467
																48.8	1.02351	2.79091	0.00460855	0.810319	35.1837
																48.9	1.02432	2.7964	0.00461698	0.811916	35.2206
																49	1.02512	2.80189	0.0046254	0.813513	35.2574
																49.1	1.02592	2.80738	0.00463383	0.81511	35.2942
																49.2	1.02672	2.81288	0.00464225	0.816707	35.3309
																49.3	1.02752	2.81836	0.00465066	0.818303	35.3675
																49.4	1.02831	2.82385	0.00465907	0.819899	35.4041
																49.5	1.0291	2.82934	0.00466748	0.821495	35.4406
																49.6	1.02989	2.83483	0.00467589	0.823091	35.477
																49.7	1.03068	2.84031	0.00468429	0.824686	35.5133
																49.8	1.03147	2.8458	0.00469269	0.826281	35.5496
																49.9	1.03225	2.85128	0.00470108	0.827876	35.5858
																50	1.03303	2.85677	0.00470947	0.829471	35.6219
																50.1	1.03381	2.86225	0.00471786	0.831066	35.6579
																50.2	1.03459	2.86773	0.00472624	0.83266	35.6939
																50.3	1.03536	2.87321	0.00473462	0.834254	35.7298
																50.4	1.03613	2.87869	0.00474299	0.835848	35.7656
																50.5	1.0369	2.88417	0.00475137	0.837442	35.8014
																50.6	1.03767	2.88965	0.00475974	0.839035	35.8371
																50.7	1.03843	2.89512	0.0047681	0.840629	35.8727
																50.8	1.0392	2.9006	0.00477646	0.842222	35.9083
																50.9	1.03996	2.90608	0.00478482	0.843814	35.9437
																51	1.04072	2.91155	0.00479317	0.845407	35.9791
																51.1	1.04147	2.91702	0.00480152	0.846999	36.0145
																51.2	1.04223	2.9225	0.00480987	0.848591	36.0497
																51.3	1.04298	2.92797	0.00481821	0.850183	36.0849
																51.4	1.04373	2.93344	0.00482655	0.851775	36.12
																51.5	1.04448	2.93891	0.00483488	0.853366	36.1551
																51.6	1.04523	2.94438	0.00484322	0.854958	36.1901
																51.7	1.04597	2.94985	0.00485154	0.856549	36.225
																51.8	1.04671	2.95532	0.00485987	0.858139	36.2598
																51.9	1.04745	2.96078	0.00486819	0.85973	36.2946
																52	1.04819	2.96625	0.00487651	0.86132	36.3293
																52.1	1.04893	2.97171	0.00488482	0.86291	36.364
																52.2	1.04966	2.97718	0.00489313	0.8645	36.3985
																52.3	1.05039	2.98264	0.00490144	0.86609	36.433
																52.4	1.05112	2.9881	0.00490974	0.867679	36.4675
																52.5	1.05185	2.99356	0.00491804	0.869268	36.5018
																52.6	1.05258	2.99902	0.00492633	0.870857	36.5361
																52.7	1.0533	3.00448	0.00493463	0.872446	36.5703
																52.8	1.05402	3.00994	0.00494291	0.874035	36.6045
																52.9	1.05474	3.0154	0.0049512	0.875623	36.6386
																53	1.05546	3.02086	0.00495948	0.877211	36.6726
																53.1	1.05617	3.02631	0.00496776	0.878799	36.7066
																53.2	1.05689	3.03177	0.00497603	0.880387	36.7405
																53.3	1.0576	3.03722	0.0049843	0.881974	36.7743
																53.4	1.05831	3.04268	0.00499257	0.883561	36.8081
																53.5	1.05902	3.04813	0.00500083	0.885148	36.8418
																53.6	1.05972	3.05358	0.00500909	0.886735	36.8754
																53.7	1.06043	3.05903	0.00501735	0.888322	36.9089
																53.8	1.06113	3.06448	0.0050256	0.889908	36.9424
																53.9	1.06183	3.06993	0.00503385	0.891494	36.9759
																54	1.06253	3.07538	0.00504209	0.89308	37.0092
																54.1	1.06322	3.08083	0.00505034	0.894665	37.0425
																54.2	1.06392	3.08628	0.00505857	0.896251	37.0758
																54.3	1.06461	3.09172	0.00506681	0.897836	37.1089
																54.4	1.0653	3.09717	0.00507504	0.899421	37.142
																54.5	1.06599	3.10261	0.00508327	0.901006	37.1751
																54.6	1.06668	3.10805	0.00509149	0.90259	37.208
																54.7	1.06736	3.1135	0.00509971	0.904174	37.2409
																54.8	1.06805	3.11894	0.00510793	0.905759	37.2738
																54.9	1.06873	3.12438	0.00511614	0.907342	37.3066
																55	1.06941	3.12982	0.00512435	0.908926	37.3393
																55.1	1.07009	3.13526	0.00513255	0.910509	37.3719
																55.2	1.07076	3.1407	0.00514076	0.912093	37.4045
																55.3	1.07144	3.14613	0.00514895	0.913676	37.437
																55.4	1.07211	3.15157	0.00515715	0.915258	37.4695
																55.5	1.07278	3.157	0.00516534	0.916841	37.5019
																55.6	1.07345	3.16244	0.00517353	0.918423	37.5342
																55.7	1.07412	3.16787	0.00518171	0.920005	37.5665
																55.8	1.07478	3.17331	0.00518989	0.921587	37.5987
																55.9	1.07545	3.17874	0.00519807	0.923169	37.6309
																56	1.07611	3.18417	0.00520624	0.92475	37.6629
																56.1	1.07677	3.1896	0.00521442	0.926331	37.695
																56.2	1.07743	3.19503	0.00522258	0.927912	37.7269
																56.3	1.07809	3.20046	0.00523075	0.929493	37.7588
																56.4	1.07874	3.20589	0.00523891	0.931073	37.7907
																56.5	1.07939	3.21131	0.00524706	0.932654	37.8224
																56.6	1.08005	3.21674	0.00525521	0.934234	37.8541
																56.7	1.0807	3.22216	0.00526336	0.935814	37.8858
																56.8	1.08134	3.22759	0.00527151	0.937393	37.9174
																56.9	1.08199	3.23301	0.00527965	0.938973	37.9489
																57	1.08264	3.23843	0.00528779	0.940552	37.9804
																57.1	1.08328	3.24386	0.00529592	0.942131	38.0118
																57.2	1.08392	3.24928	0.00530406	0.94371	38.0431
																57.3	1.08456	3.2547	0.00531218	0.945288	38.0744
																57.4	1.0852	3.26012	0.00532031	0.946866	38.1056
																57.5	1.08584	3.26553	0.00532843	0.948444	38.1368
																57.6	1.08647	3.27095	0.00533654	0.950022	38.1679
																57.7	1.08711	3.27637	0.00534466	0.9516	38.1989
																57.8	1.08774	3.28179	0.00535277	0.953177	38.2299
																57.9	1.08837	3.2872	0.00536088	0.954754	38.2608
																58	1.089	3.29261	0.00536898	0.956331	38.2917
																58.1	1.08962	3.29803	0.00537708	0.957908	38.3225
																58.2	1.09025	3.30344	0.00538517	0.959485	38.3532
																58.3	1.09087	3.30885	0.00539327	0.961061	38.3839
																58.4	1.0915	3.31426	0.00540136	0.962637	38.4145
																58.5	1.09212	3.31967	0.00540944	0.964213	38.4451
																58.6	1.09274	3.32508	0.00541752	0.965789	38.4756
																58.7	1.09335	3.33049	0.0054256	0.967364	38.506
																58.8	1.09397	3.3359	0.00543368	0.968939	38.5364
																58.9	1.09458	3.3413	0.00544175	0.970514	38.5668
																59	1.0952	3.34671	0.00544982	0.972089	38.597
																59.1	1.09581	3.35211	0.00545788	0.973663	38.6272
																59.2	1.09642	3.35752	0.00546594	0.975238	38.6574
																59.3	1.09703	3.36292	0.005474	0.976812	38.6875
																59.4	1.09763	3.36832	0.00548206	0.978386	38.7175
																59.5	1.09824	3.37372	0.00549011	0.979959	38.7475
																59.6	1.09884	3.37912	0.00549816	0.981533	38.7774
																59.7	1.09945	3.38452	0.0055062	0.983106	38.8073
																59.8	1.10005	3.38992	0.00551424	0.984679	38.8371
																59.9	1.10065	3.39532	0.00552228	0.986252	38.8669
																60	1.10124	3.40072	0.00553031	0.987824	38.8966
																60.1	1.10184	3.40611	0.00553834	0.989397	38.9262
																60.2	1.10244	3.41151	0.00554637	0.990969	38.9558
																60.3	1.10303	3.4169	0.00555439	0.99254	38.9853
																60.4	1.10362	3.4223	0.00556241	0.994112	39.0148
																60.5	1.10421	3.42769	0.00557042	0.995683	39.0442
																60.6	1.1048	3.43308	0.00557844	0.997255	39.0735
																60.7	1.10539	3.43847	0.00558645	0.998826	39.1028
																60.8	1.10598	3.44386	0.00559445	1.0004	39.1321
																60.9	1.10656	3.44925	0.00560245	1.00197	39.1613
																61	1.10715	3.45464	0.00561045	1.00354	39.1904
																61.1	1.10773	3.46003	0.00561845	1.00511	39.2195
																61.2	1.10831	3.46542	0.00562644	1.00668	39.2485
																61.3	1.10889	3.4708	0.00563443	1.00825	39.2775
																61.4	1.10947	3.47619	0.00564241	1.00982	39.3064
																61.5	1.11004	3.48157	0.0056504	1.01139	39.3352
																61.6	1.11062	3.48695	0.00565837	1.01295	39.364
																61.7	1.11119	3.49234	0.00566635	1.01452	39.3928
																61.8	1.11177	3.49772	0.00567432	1.01609	39.4214
																61.9	1.11234	3.5031	0.00568229	1.01766	39.4501
																62	1.11291	3.50848	0.00569025	1.01923	39.4787
																62.1	1.11348	3.51386	0.00569821	1.0208	39.5072
																62.2	1.11404	3.51924	0.00570617	1.02236	39.5356
																62.3	1.11461	3.52462	0.00571412	1.02393	39.5641
																62.4	1.11517	3.52999	0.00572208	1.0255	39.5924
																62.5	1.11574	3.53537	0.00573002	1.02707	39.6207
																62.6	1.1163	3.54074	0.00573797	1.02863	39.649
																62.7	1.11686	3.54612	0.00574591	1.0302	39.6772
																62.8	1.11742	3.55149	0.00575384	1.03177	39.7053
																62.9	1.11798	3.55686	0.00576178	1.03333	39.7334
																63	1.11853	3.56223	0.00576971	1.0349	39.7615
																63.1	1.11909	3.56761	0.00577764	1.03646	39.7894
																63.2	1.11964	3.57298	0.00578556	1.03803	39.8174
																63.3	1.1202	3.57834	0.00579348	1.03959	39.8453
																63.4	1.12075	3.58371	0.0058014	1.04116	39.8731
																63.5	1.1213	3.58908	0.00580931	1.04272	39.9009
																63.6	1.12185	3.59445	0.00581722	1.04429	39.9286
																63.7	1.12239	3.59981	0.00582513	1.04585	39.9562
																63.8	1.12294	3.60518	0.00583303	1.04742	39.9839
																63.9	1.12349	3.61054	0.00584093	1.04898	40.0114
																64	1.12403	3.61591	0.00584882	1.05054	40.0389
																64.1	1.12457	3.62127	0.00585672	1.05211	40.0664
																64.2	1.12511	3.62663	0.00586461	1.05367	40.0938
																64.3	1.12566	3.63199	0.00587249	1.05523	40.1212
																64.4	1.12619	3.63735	0.00588038	1.0568	40.1485
																64.5	1.12673	3.64271	0.00588826	1.05836	40.1757
																64.6	1.12727	3.64807	0.00589613	1.05992	40.2029
																64.7	1.1278	3.65343	0.005904	1.06148	40.2301
																64.8	1.12834	3.65878	0.00591187	1.06305	40.2572
																64.9	1.12887	3.66414	0.00591974	1.06461	40.2842
																65	1.1294	3.66949	0.0059276	1.06617	40.3112
																65.1	1.12993	3.67485	0.00593546	1.06773	40.3381
																65.2	1.13046	3.6802	0.00594332	1.06929	40.365
																65.3	1.13099	3.68555	0.00595117	1.07085	40.3919
																65.4	1.13152	3.6909	0.00595902	1.07241	40.4187
																65.5	1.13205	3.69625	0.00596686	1.07397	40.4454
																65.6	1.13257	3.7016	0.00597471	1.07553	40.4721
																65.7	1.13309	3.70695	0.00598254	1.07709	40.4987
																65.8	1.13362	3.7123	0.00599038	1.07865	40.5253
																65.9	1.13414	3.71765	0.00599821	1.08021	40.5519
																66	1.13466	3.723	0.00600604	1.08177	40.5783
																66.1	1.13518	3.72834	0.00601387	1.08333	40.6048
																66.2	1.1357	3.73369	0.00602169	1.08489	40.6312
																66.3	1.13621	3.73903	0.00602951	1.08645	40.6575
																66.4	1.13673	3.74437	0.00603732	1.08801	40.6838
																66.5	1.13724	3.74972	0.00604513	1.08957	40.71
																66.6	1.13776	3.75506	0.00605294	1.09112	40.7362
																66.7	1.13827	3.7604	0.00606075	1.09268	40.7624
																66.8	1.13878	3.76574	0.00606855	1.09424	40.7885
																66.9	1.13929	3.77108	0.00607635	1.0958	40.8145
																67	1.1398	3.77642	0.00608414	1.09735	40.8405
																67.1	1.14031	3.78175	0.00609194	1.09891	40.8664
																67.2	1.14081	3.78709	0.00609973	1.10047	40.8923
																67.3	1.14132	3.79242	0.00610751	1.10202	40.9182
																67.4	1.14183	3.79776	0.00611529	1.10358	40.944
																67.5	1.14233	3.80309	0.00612307	1.10514	40.9697
																67.6	1.14283	3.80843	0.00613085	1.10669	40.9954
																67.7	1.14333	3.81376	0.00613862	1.10825	41.0211
																67.8	1.14383	3.81909	0.00614639	1.1098	41.0467
																67.9	1.14433	3.82442	0.00615415	1.11136	41.0722
																68	1.14483	3.82975	0.00616191	1.11291	41.0977
																68.1	1.14533	3.83508	0.00616967	1.11447	41.1232
																68.2	1.14583	3.84041	0.00617743	1.11602	41.1486
																68.3	1.14632	3.84574	0.00618518	1.11758	41.174
																68.4	1.14682	3.85106	0.00619293	1.11913	41.1993
																68.5	1.14731	3.85639	0.00620068	1.12068	41.2246
																68.6	1.1478	3.86171	0.00620842	1.12224	41.2498
																68.7	1.14829	3.86704	0.00621616	1.12379	41.275
																68.8	1.14878	3.87236	0.00622389	1.12534	41.3001
																68.9	1.14927	3.87768	0.00623163	1.1269	41.3252
																69	1.14976	3.88301	0.00623935	1.12845	41.3502
																69.1	1.15025	3.88833	0.00624708	1.13	41.3752
																69.2	1.15073	3.89365	0.0062548	1.13156	41.4001
																69.3	1.15122	3.89897	0.00626252	1.13311	41.425
																69.4	1.1517	3.90428	0.00627024	1.13466	41.4499
																69.5	1.15219	3.9096	0.00627795	1.13621	41.4747
																69.6	1.15267	3.91492	0.00628566	1.13776	41.4994
																69.7	1.15315	3.92023	0.00629337	1.13931	41.5241
																69.8	1.15363	3.92555	0.00630107	1.14086	41.5488
																69.9	1.15411	3.93086	0.00630877	1.14242	41.5734
																70	1.15459	3.93618	0.00631646	1.14397	41.598
																70.1	1.15507	3.94149	0.00632416	1.14552	41.6225
																70.2	1.15554	3.9468	0.00633185	1.14707	41.6469
																70.3	1.15602	3.95211	0.00633953	1.14862	41.6714
																70.4	1.15649	3.95742	0.00634721	1.15017	41.6958
																70.5	1.15697	3.96273	0.0063549	1.15172	41.7201
																70.6	1.15744	3.96804	0.00636257	1.15326	41.7444
																70.7	1.15791	3.97335	0.00637025	1.15481	41.7686
																70.8	1.15838	3.97865	0.00637791	1.15636	41.7928
																70.9	1.15885	3.98396	0.00638558	1.15791	41.817
																71	1.15932	3.98926	0.00639324	1.15946	41.8411
																71.1	1.15979	3.99457	0.00640091	1.16101	41.8652
																71.2	1.16025	3.99987	0.00640856	1.16256	41.8892
																71.3	1.16072	4.00518	0.00641622	1.1641	41.9132
																71.4	1.16119	4.01048	0.00642387	1.16565	41.9371
																71.5	1.16165	4.01578	0.00643151	1.1672	41.961
																71.6	1.16211	4.02108	0.00643916	1.16875	41.9848
																71.7	1.16258	4.02638	0.0064468	1.17029	42.0086
																71.8	1.16304	4.03168	0.00645444	1.17184	42.0324
																71.9	1.1635	4.03697	0.00646207	1.17339	42.0561
																72	1.16396	4.04227	0.0064697	1.17493	42.0798
																72.1	1.16442	4.04757	0.00647733	1.17648	42.1034
																72.2	1.16488	4.05286	0.00648495	1.17802	42.1269
																72.3	1.16533	4.05816	0.00649257	1.17957	42.1505
																72.4	1.16579	4.06345	0.00650019	1.18111	42.174
																72.5	1.16625	4.06874	0.00650781	1.18266	42.1974
																72.6	1.1667	4.07404	0.00651542	1.1842	42.2208
																72.7	1.16715	4.07933	0.00652303	1.18575	42.2442
																72.8	1.16761	4.08462	0.00653063	1.18729	42.2675
																72.9	1.16806	4.08991	0.00653823	1.18884	42.2908
																73	1.16851	4.0952	0.00654583	1.19038	42.314
																73.1	1.16896	4.10048	0.00655343	1.19193	42.3372
																73.2	1.16941	4.10577	0.00656102	1.19347	42.3603
																73.3	1.16986	4.11106	0.00656861	1.19501	42.3834
																73.4	1.17031	4.11634	0.00657619	1.19656	42.4065
																73.5	1.17075	4.12163	0.00658378	1.1981	42.4295
																73.6	1.1712	4.12691	0.00659136	1.19964	42.4524
																73.7	1.17165	4.13219	0.00659893	1.20118	42.4754
																73.8	1.17209	4.13748	0.00660651	1.20273	42.4982
																73.9	1.17253	4.14276	0.00661407	1.20427	42.5211
																74	1.17298	4.14804	0.00662164	1.20581	42.5439
																74.1	1.17342	4.15332	0.0066292	1.20735	42.5666
																74.2	1.17386	4.1586	0.00663676	1.20889	42.5893
																74.3	1.1743	4.16388	0.00664432	1.21043	42.612
																74.4	1.17474	4.16915	0.00665187	1.21198	42.6346
																74.5	1.17518	4.17443	0.00665943	1.21352	42.6572
																74.6	1.17562	4.17971	0.00666697	1.21506	42.6798
																74.7	1.17606	4.18498	0.00667452	1.2166	42.7023
																74.8	1.17649	4.19025	0.00668206	1.21814	42.7247
																74.9	1.17693	4.19553	0.00668959	1.21968	42.7472
																75	1.17736	4.2008	0.00669713	1.22122	42.7695
																75.1	1.1778	4.20607	0.00670466	1.22276	42.7919
																75.2	1.17823	4.21134	0.00671219	1.2243	42.8142
																75.3	1.17866	4.21661	0.00671971	1.22584	42.8364
																75.4	1.1791	4.22188	0.00672723	1.22737	42.8586
																75.5	1.17953	4.22715	0.00673475	1.22891	42.8808
																75.6	1.17996	4.23242	0.00674227	1.23045	42.9029
																75.7	1.18039	4.23768	0.00674978	1.23199	42.925
																75.8	1.18082	4.24295	0.00675729	1.23353	42.9471
																75.9	1.18124	4.24822	0.0067648	1.23507	42.9691
																76	1.18167	4.25348	0.0067723	1.2366	42.991
																76.1	1.1821	4.25874	0.0067798	1.23814	43.013
																76.2	1.18252	4.26401	0.00678729	1.23968	43.0348
																76.3	1.18295	4.26927	0.00679479	1.24121	43.0567
																76.4	1.18337	4.27453	0.00680228	1.24275	43.0785
																76.5	1.1838	4.27979	0.00680976	1.24429	43.1002
																76.6	1.18422	4.28505	0.00681725	1.24582	43.122
																76.7	1.18464	4.29031	0.00682473	1.24736	43.1436
																76.8	1.18506	4.29557	0.00683221	1.2489	43.1653
																76.9	1.18549	4.30082	0.00683968	1.25043	43.1869
																77	1.18591	4.30608	0.00684715	1.25197	43.2084
																77.1	1.18633	4.31133	0.00685462	1.2535	43.23
																77.2	1.18674	4.31659	0.00686208	1.25504	43.2514
																77.3	1.18716	4.32184	0.00686955	1.25657	43.2729
																77.4	1.18758	4.3271	0.006877	1.25811	43.2943
																77.5	1.188	4.33235	0.00688446	1.25964	43.3156
																77.6	1.18841	4.3376	0.00689191	1.26117	43.337
																77.7	1.18883	4.34285	0.00689936	1.26271	43.3582
																77.8	1.18924	4.3481	0.00690681	1.26424	43.3795
																77.9	1.18966	4.35335	0.00691425	1.26577	43.4007
																78	1.19007	4.3586	0.00692169	1.26731	43.4219
																78.1	1.19048	4.36384	0.00692913	1.26884	43.443
																78.2	1.19089	4.36909	0.00693656	1.27037	43.4641
																78.3	1.1913	4.37434	0.00694399	1.27191	43.4851
																78.4	1.19171	4.37958	0.00695141	1.27344	43.5061
																78.5	1.19212	4.38483	0.00695884	1.27497	43.5271
																78.6	1.19253	4.39007	0.00696626	1.2765	43.548
																78.7	1.19294	4.39531	0.00697368	1.27803	43.5689
																78.8	1.19335	4.40055	0.00698109	1.27957	43.5898
																78.9	1.19376	4.40579	0.0069885	1.2811	43.6106
																79	1.19416	4.41103	0.00699591	1.28263	43.6314
																79.1	1.19457	4.41627	0.00700332	1.28416	43.6521
																79.2	1.19497	4.42151	0.00701072	1.28569	43.6728
																79.3	1.19538	4.42675	0.00701812	1.28722	43.6935
																79.4	1.19578	4.43199	0.00702551	1.28875	43.7141
																79.5	1.19618	4.43722	0.00703291	1.29028	43.7347
																79.6	1.19659	4.44246	0.0070403	1.29181	43.7552
																79.7	1.19699	4.44769	0.00704768	1.29334	43.7757
																79.8	1.19739	4.45293	0.00705507	1.29487	43.7962
																79.9	1.19779	4.45816	0.00706245	1.2964	43.8166
																80	1.19819	4.46339	0.00706982	1.29793	43.837
																80.1	1.19859	4.46862	0.0070772	1.29946	43.8574
																80.2	1.19899	4.47385	0.00708457	1.30098	43.8777
																80.3	1.19939	4.47908	0.00709194	1.30251	43.898
																80.4	1.19978	4.48431	0.0070993	1.30404	43.9182
																80.5	1.20018	4.48954	0.00710666	1.30557	43.9384
																80.6	1.20058	4.49477	0.00711402	1.3071	43.9586
																80.7	1.20097	4.49999	0.00712138	1.30862	43.9787
																80.8	1.20137	4.50522	0.00712873	1.31015	43.9988
																80.9	1.20176	4.51044	0.00713608	1.31168	44.0189
																81	1.20216	4.51567	0.00714343	1.31321	44.0389
																81.1	1.20255	4.52089	0.00715077	1.31473	44.0589
																81.2	1.20294	4.52611	0.00715811	1.31626	44.0788
																81.3	1.20333	4.53134	0.00716545	1.31778	44.0987
																81.4	1.20373	4.53656	0.00717278	1.31931	44.1186
																81.5	1.20412	4.54178	0.00718011	1.32084	44.1384
																81.6	1.20451	4.547	0.00718744	1.32236	44.1582
																81.7	1.2049	4.55222	0.00719476	1.32389	44.178
																81.8	1.20528	4.55743	0.00720209	1.32541	44.1977
																81.9	1.20567	4.56265	0.0072094	1.32694	44.2174
																82	1.20606	4.56787	0.00721672	1.32846	44.2371
																82.1	1.20645	4.57308	0.00722403	1.32999	44.2567
																82.2	1.20684	4.5783	0.00723134	1.33151	44.2763
																82.3	1.20722	4.58351	0.00723865	1.33303	44.2958
																82.4	1.20761	4.58872	0.00724595	1.33456	44.3153
																82.5	1.20799	4.59393	0.00725325	1.33608	44.3348
																82.6	1.20838	4.59915	0.00726055	1.3376	44.3542
																82.7	1.20876	4.60436	0.00726784	1.33913	44.3736
																82.8	1.20914	4.60957	0.00727513	1.34065	44.393
																82.9	1.20953	4.61478	0.00728242	1.34217	44.4123
																83	1.20991	4.61998	0.00728971	1.3437	44.4316
																83.1	1.21029	4.62519	0.00729699	1.34522	44.4509
																83.2	1.21067	4.6304	0.00730427	1.34674	44.4701
																83.3	1.21105	4.6356	0.00731154	1.34826	44.4893
																83.4	1.21143	4.64081	0.00731882	1.34978	44.5084
																83.5	1.21181	4.64601	0.00732609	1.3513	44.5276
																83.6	1.21219	4.65122	0.00733335	1.35283	44.5466
																83.7	1.21257	4.65642	0.00734062	1.35435	44.5657
																83.8	1.21295	4.66162	0.00734788	1.35587	44.5847
																83.9	1.21332	4.66682	0.00735513	1.35739	44.6037
																84	1.2137	4.67202	0.00736239	1.35891	44.6226
																84.1	1.21408	4.67722	0.00736964	1.36043	44.6415
																84.2	1.21445	4.68242	0.00737689	1.36195	44.6604
																84.3	1.21483	4.68762	0.00738413	1.36347	44.6792
																84.4	1.2152	4.69282	0.00739138	1.36499	44.698
																84.5	1.21558	4.69801	0.00739861	1.36651	44.7168
																84.6	1.21595	4.70321	0.00740585	1.36803	44.7355
																84.7	1.21632	4.7084	0.00741308	1.36955	44.7542
																84.8	1.2167	4.7136	0.00742032	1.37106	44.7729
																84.9	1.21707	4.71879	0.00742754	1.37258	44.7915
																85	1.21744	4.72398	0.00743477	1.3741	44.8101
																85.1	1.21781	4.72917	0.00744199	1.37562	44.8287
																85.2	1.21818	4.73436	0.00744921	1.37714	44.8472
																85.3	1.21855	4.73955	0.00745642	1.37865	44.8657
																85.4	1.21892	4.74474	0.00746363	1.38017	44.8842
																85.5	1.21929	4.74993	0.00747084	1.38169	44.9026
																85.6	1.21966	4.75512	0.00747805	1.38321	44.921
																85.7	1.22003	4.76031	0.00748525	1.38472	44.9393
																85.8	1.22039	4.76549	0.00749245	1.38624	44.9577
																85.9	1.22076	4.77068	0.00749965	1.38775	44.9759
																86	1.22113	4.77586	0.00750684	1.38927	44.9942
																86.1	1.22149	4.78105	0.00751404	1.39079	45.0124
																86.2	1.22186	4.78623	0.00752122	1.3923	45.0306
																86.3	1.22222	4.79141	0.00752841	1.39382	45.0488
																86.4	1.22259	4.79659	0.00753559	1.39533	45.0669
																86.5	1.22295	4.80177	0.00754277	1.39685	45.085
																86.6	1.22332	4.80695	0.00754995	1.39836	45.103
																86.7	1.22368	4.81213	0.00755712	1.39988	45.1211
																86.8	1.22404	4.81731	0.00756429	1.40139	45.139
																86.9	1.2244	4.82249	0.00757146	1.40291	45.157
																87	1.22477	4.82766	0.00757862	1.40442	45.1749
																87.1	1.22513	4.83284	0.00758578	1.40593	45.1928
																87.2	1.22549	4.83801	0.00759294	1.40745	45.2107
																87.3	1.22585	4.84319	0.0076001	1.40896	45.2285
																87.4	1.22621	4.84836	0.00760725	1.41047	45.2463
																87.5	1.22657	4.85353	0.0076144	1.41199	45.264
																87.6	1.22693	4.85871	0.00762155	1.4135	45.2818
																87.7	1.22729	4.86388	0.00762869	1.41501	45.2995
																87.8	1.22764	4.86905	0.00763583	1.41652	45.3171
																87.9	1.228	4.87422	0.00764297	1.41804	45.3347
																88	1.22836	4.87939	0.0076501	1.41955	45.3523
																88.1	1.22872	4.88455	0.00765723	1.42106	45.3699
																88.2	1.22907	4.88972	0.00766436	1.42257	45.3874
																88.3	1.22943	4.89489	0.00767149	1.42408	45.4049
																88.4	1.22978	4.90005	0.00767861	1.42559	45.4224
																88.5	1.23014	4.90522	0.00768573	1.4271	45.4398
																88.6	1.23049	4.91038	0.00769285	1.42861	45.4572
																88.7	1.23085	4.91555	0.00769996	1.43012	45.4746
																88.8	1.2312	4.92071	0.00770707	1.43163	45.4919
																88.9	1.23155	4.92587	0.00771418	1.43314	45.5093
																89	1.23191	4.93103	0.00772128	1.43465	45.5265
																89.1	1.23226	4.93619	0.00772839	1.43616	45.5438
																89.2	1.23261	4.94135	0.00773549	1.43767	45.561
																89.3	1.23296	4.94651	0.00774258	1.43918	45.5782
																89.4	1.23331	4.95167	0.00774967	1.44069	45.5953
																89.5	1.23366	4.95682	0.00775676	1.4422	45.6124
																89.6	1.23401	4.96198	0.00776385	1.44371	45.6295
																89.7	1.23436	4.96714	0.00777094	1.44522	45.6466
																89.8	1.23471	4.97229	0.00777802	1.44672	45.6636
																89.9	1.23506	4.97744	0.0077851	1.44823	45.6806
																90	1.23541	4.9826	0.00779217	1.44974	45.6975
																90.1	1.23576	4.98775	0.00779924	1.45125	45.7145
																90.2	1.23611	4.9929	0.00780631	1.45275	45.7314
																90.3	1.23645	4.99805	0.00781338	1.45426	45.7482
																90.4	1.2368	5.0032	0.00782045	1.45577	45.7651
																90.5	1.23715	5.00835	0.00782751	1.45727	45.7819
																90.6	1.23749	5.0135	0.00783456	1.45878	45.7986
																90.7	1.23784	5.01865	0.00784162	1.46029	45.8154
																90.8	1.23818	5.02379	0.00784867	1.46179	45.8321
																90.9	1.23853	5.02894	0.00785572	1.4633	45.8488
																91	1.23887	5.03409	0.00786277	1.4648	45.8654
																91.1	1.23922	5.03923	0.00786981	1.46631	45.8821
																91.2	1.23956	5.04437	0.00787685	1.46781	45.8986
																91.3	1.2399	5.04952	0.00788389	1.46932	45.9152
																91.4	1.24025	5.05466	0.00789092	1.47082	45.9317
																91.5	1.24059	5.0598	0.00789795	1.47233	45.9482
																91.6	1.24093	5.06494	0.00790498	1.47383	45.9647
																91.7	1.24127	5.07008	0.00791201	1.47534	45.9811
																91.8	1.24162	5.07522	0.00791903	1.47684	45.9976
																91.9	1.24196	5.08036	0.00792605	1.47834	46.0139
																92	1.2423	5.0855	0.00793307	1.47985	46.0303
																92.1	1.24264	5.09063	0.00794008	1.48135	46.0466
																92.2	1.24298	5.09577	0.00794709	1.48285	46.0629
																92.3	1.24332	5.1009	0.0079541	1.48436	46.0791
																92.4	1.24366	5.10604	0.00796111	1.48586	46.0954
																92.5	1.24399	5.11117	0.00796811	1.48736	46.1116
																92.6	1.24433	5.11631	0.00797511	1.48886	46.1277
																92.7	1.24467	5.12144	0.00798211	1.49036	46.1439
																92.8	1.24501	5.12657	0.0079891	1.49187	46.16
																92.9	1.24535	5.1317	0.00799609	1.49337	46.1761
																93	1.24568	5.13683	0.00800308	1.49487	46.1921
																93.1	1.24602	5.14196	0.00801007	1.49637	46.2081
																93.2	1.24635	5.14709	0.00801705	1.49787	46.2241
																93.3	1.24669	5.15222	0.00802403	1.49937	46.2401
																93.4	1.24703	5.15734	0.00803101	1.50087	46.256
																93.5	1.24736	5.16247	0.00803798	1.50237	46.2719
																93.6	1.2477	5.16759	0.00804495	1.50387	46.2878
																93.7	1.24803	5.17272	0.00805192	1.50537	46.3037
																93.8	1.24836	5.17784	0.00805889	1.50687	46.3195
																93.9	1.2487	5.18296	0.00806585	1.50837	46.3353
																94	1.24903	5.18809	0.00807281	1.50987	46.351
																94.1	1.24936	5.19321	0.00807976	1.51137	46.3667
																94.2	1.2497	5.19833	0.00808672	1.51287	46.3824
																94.3	1.25003	5.20345	0.00809367	1.51437	46.3981
																94.4	1.25036	5.20857	0.00810062	1.51586	46.4138
																94.5	1.25069	5.21369	0.00810756	1.51736	46.4294
																94.6	1.25102	5.2188	0.0081145	1.51886	46.445
																94.7	1.25135	5.22392	0.00812144	1.52036	46.4605
																94.8	1.25169	5.22904	0.00812838	1.52186	46.476
																94.9	1.25202	5.23415	0.00813532	1.52335	46.4915
																95	1.25235	5.23927	0.00814224	1.52485	46.507
																95.1	1.25268	5.24438	0.00814917	1.52635	46.5225
																95.2	1.253	5.24949	0.0081561	1.52784	46.5379
																95.3	1.25333	5.2546	0.00816302	1.52934	46.5533
																95.4	1.25366	5.25972	0.00816994	1.53084	46.5686
																95.5	1.25399	5.26483	0.00817686	1.53233	46.584
																95.6	1.25432	5.26994	0.00818377	1.53383	46.5993
																95.7	1.25465	5.27505	0.00819068	1.53532	46.6145
																95.8	1.25497	5.28015	0.00819759	1.53682	46.6298
																95.9	1.2553	5.28526	0.0082045	1.53831	46.645
																96	1.25563	5.29037	0.0082114	1.53981	46.6602
																96.1	1.25595	5.29547	0.0082183	1.5413	46.6754
																96.2	1.25628	5.30058	0.00822519	1.5428	46.6905
																96.3	1.2566	5.30568	0.00823209	1.54429	46.7056
																96.4	1.25693	5.31079	0.00823898	1.54579	46.7207
																96.5	1.25725	5.31589	0.00824587	1.54728	46.7357
																96.6	1.25758	5.32099	0.00825275	1.54877	46.7508
																96.7	1.2579	5.32609	0.00825963	1.55027	46.7657
																96.8	1.25823	5.3312	0.00826652	1.55176	46.7807
																96.9	1.25855	5.3363	0.00827339	1.55325	46.7957
																97	1.25888	5.34139	0.00828027	1.55475	46.8106
																97.1	1.2592	5.34649	0.00828714	1.55624	46.8255
																97.2	1.25952	5.35159	0.00829401	1.55773	46.8403
																97.3	1.25984	5.35669	0.00830087	1.55922	46.8552
																97.4	1.26017	5.36178	0.00830774	1.56071	46.87
																97.5	1.26049	5.36688	0.00831459	1.56221	46.8847
																97.6	1.26081	5.37197	0.00832145	1.5637	46.8995
																97.7	1.26113	5.37707	0.00832831	1.56519	46.9142
																97.8	1.26145	5.38216	0.00833516	1.56668	46.9289
																97.9	1.26177	5.38725	0.00834201	1.56817	46.9436
																98	1.26209	5.39234	0.00834885	1.56966	46.9582
																98.1	1.26241	5.39743	0.0083557	1.57115	46.9728
																98.2	1.26273	5.40252	0.00836254	1.57264	46.9874
																98.3	1.26305	5.40761	0.00836938	1.57413	47.002
																98.4	1.26337	5.4127	0.00837621	1.57562	47.0165
																98.5	1.26369	5.41779	0.00838304	1.57711	47.031
																98.6	1.26401	5.42288	0.00838987	1.5786	47.0455
																98.7	1.26433	5.42796	0.0083967	1.58009	47.06
																98.8	1.26465	5.43305	0.00840352	1.58158	47.0744
																98.9	1.26496	5.43813	0.00841034	1.58307	47.0888
																99	1.26528	5.44322	0.00841716	1.58456	47.1032
																99.1	1.2656	5.4483	0.00842398	1.58605	47.1175
																99.2	1.26592	5.45338	0.00843079	1.58753	47.1319
																99.3	1.26623	5.45846	0.0084376	1.58902	47.1462
																99.4	1.26655	5.46355	0.00844441	1.59051	47.1604
																99.5	1.26687	5.46863	0.00845121	1.592	47.1747
																99.6	1.26718	5.47371	0.00845801	1.59349	47.1889
																99.7	1.2675	5.47878	0.00846481	1.59497	47.2031
																99.8	1.26781	5.48386	0.0084716	1.59646	47.2173
																99.9	1.26813	5.48894	0.0084784	1.59795	47.2314
																100	1.26844	5.49401	0.00848519	1.59943	47.2455
																100.1	1.26876	5.49909	0.00849198	1.60092	47.2596
																100.2	1.26907	5.50416	0.00849876	1.60241	47.2737
																100.3	1.26938	5.50924	0.00850554	1.60389	47.2877
																100.4	1.2697	5.51431	0.00851232	1.60538	47.3017
																100.5	1.27001	5.51938	0.0085191	1.60686	47.3157
																100.6	1.27033	5.52446	0.00852587	1.60835	47.3297
																100.7	1.27064	5.52953	0.00853264	1.60983	47.3436
																100.8	1.27095	5.5346	0.00853941	1.61132	47.3575
																100.9	1.27126	5.53967	0.00854617	1.6128	47.3714
																101	1.27158	5.54474	0.00855294	1.61429	47.3853
																101.1	1.27189	5.5498	0.0085597	1.61577	47.3991
																101.2	1.2722	5.55487	0.00856645	1.61725	47.4129
																101.3	1.27251	5.55994	0.00857321	1.61874	47.4267
																101.4	1.27282	5.565	0.00857996	1.62022	47.4405
																101.5	1.27313	5.57007	0.00858671	1.62171	47.4542
																101.6	1.27344	5.57513	0.00859345	1.62319	47.4679
																101.7	1.27375	5.5802	0.0086002	1.62467	47.4816
																101.8	1.27406	5.58526	0.00860694	1.62615	47.4953
																101.9	1.27437	5.59032	0.00861368	1.62764	47.5089
																102	1.27468	5.59538	0.00862041	1.62912	47.5225
																102.1	1.27499	5.60044	0.00862714	1.6306	47.5361
																102.2	1.2753	5.6055	0.00863387	1.63208	47.5496
																102.3	1.27561	5.61056	0.0086406	1.63357	47.5632
																102.4	1.27592	5.61562	0.00864733	1.63505	47.5767
																102.5	1.27623	5.62068	0.00865405	1.63653	47.5902
																102.6	1.27653	5.62573	0.00866077	1.63801	47.6036
																102.7	1.27684	5.63079	0.00866748	1.63949	47.6171
																102.8	1.27715	5.63585	0.00867419	1.64097	47.6305
																102.9	1.27746	5.6409	0.0086809	1.64245	47.6439
																103	1.27776	5.64595	0.00868761	1.64393	47.6572
																103.1	1.27807	5.65101	0.00869432	1.64541	47.6706
																103.2	1.27838	5.65606	0.00870102	1.64689	47.6839
																103.3	1.27868	5.66111	0.00870772	1.64837	47.6972
																103.4	1.27899	5.66616	0.00871442	1.64985	47.7104
																103.5	1.2793	5.67121	0.00872111	1.65133	47.7237
																103.6	1.2796	5.67626	0.0087278	1.65281	47.7369
																103.7	1.27991	5.68131	0.00873449	1.65429	47.7501
																103.8	1.28021	5.68636	0.00874118	1.65577	47.7632
																103.9	1.28052	5.6914	0.00874786	1.65725	47.7764
																104	1.28082	5.69645	0.00875454	1.65872	47.7895
																104.1	1.28113	5.70149	0.00876122	1.6602	47.8026
																104.2	1.28143	5.70654	0.00876789	1.66168	47.8157
																104.3	1.28174	5.71158	0.00877456	1.66316	47.8287
																104.4	1.28204	5.71663	0.00878123	1.66463	47.8417
																104.5	1.28234	5.72167	0.0087879	1.66611	47.8547
																104.6	1.28265	5.72671	0.00879457	1.66759	47.8677
																104.7	1.28295	5.73175	0.00880123	1.66906	47.8807
																104.8	1.28325	5.73679	0.00880788	1.67054	47.8936
																104.9	1.28356	5.74183	0.00881454	1.67202	47.9065
																105	1.28386	5.74687	0.00882119	1.67349	47.9194
																105.1	1.28416	5.75191	0.00882785	1.67497	47.9322
																105.2	1.28446	5.75694	0.00883449	1.67645	47.9451
																105.3	1.28476	5.76198	0.00884114	1.67792	47.9579
																105.4	1.28507	5.76702	0.00884778	1.6794	47.9707
																105.5	1.28537	5.77205	0.00885442	1.68087	47.9834
																105.6	1.28567	5.77709	0.00886106	1.68235	47.9962
																105.7	1.28597	5.78212	0.00886769	1.68382	48.0089
																105.8	1.28627	5.78715	0.00887433	1.6853	48.0216
																105.9	1.28657	5.79218	0.00888095	1.68677	48.0343
																106	1.28687	5.79722	0.00888758	1.68824	48.0469
																106.1	1.28717	5.80225	0.0088942	1.68972	48.0595
																106.2	1.28747	5.80728	0.00890082	1.69119	48.0721
																106.3	1.28777	5.8123	0.00890744	1.69266	48.0847
																106.4	1.28807	5.81733	0.00891406	1.69414	48.0973
																106.5	1.28837	5.82236	0.00892067	1.69561	48.1098
																106.6	1.28867	5.82739	0.00892728	1.69708	48.1223
																106.7	1.28897	5.83241	0.00893389	1.69856	48.1348
																106.8	1.28927	5.83744	0.0089405	1.70003	48.1473
																106.9	1.28957	5.84246	0.0089471	1.7015	48.1597
																107	1.28986	5.84749	0.0089537	1.70297	48.1721
																107.1	1.29016	5.85251	0.0089603	1.70444	48.1845
																107.2	1.29046	5.85753	0.00896689	1.70592	48.1969
																107.3	1.29076	5.86255	0.00897348	1.70739	48.2092
																107.4	1.29105	5.86758	0.00898007	1.70886	48.2216
																107.5	1.29135	5.87259	0.00898666	1.71033	48.2339
																107.6	1.29165	5.87761	0.00899324	1.7118	48.2461
																107.7	1.29195	5.88263	0.00899982	1.71327	48.2584
																107.8	1.29224	5.88765	0.0090064	1.71474	48.2706
																107.9	1.29254	5.89267	0.00901298	1.71621	48.2829
																108	1.29284	5.89768	0.00901955	1.71768	48.295
																108.1	1.29313	5.9027	0.00902612	1.71915	48.3072
																108.2	1.29343	5.90771	0.00903269	1.72062	48.3194
																108.3	1.29372	5.91273	0.00903925	1.72209	48.3315
																108.4	1.29402	5.91774	0.00904582	1.72356	48.3436
																108.5	1.29431	5.92275	0.00905237	1.72503	48.3557
																108.6	1.29461	5.92777	0.00905893	1.7265	48.3677
																108.7	1.2949	5.93278	0.00906549	1.72796	48.3798
																108.8	1.2952	5.93779	0.00907204	1.72943	48.3918
																108.9	1.29549	5.9428	0.00907859	1.7309	48.4038
																109	1.29579	5.94781	0.00908513	1.73237	48.4158
																109.1	1.29608	5.95282	0.00909168	1.73384	48.4277
																109.2	1.29638	5.95782	0.00909822	1.7353	48.4396
																109.3	1.29667	5.96283	0.00910476	1.73677	48.4515
																109.4	1.29696	5.96784	0.0091113	1.73824	48.4634
																109.5	1.29726	5.97284	0.00911783	1.73971	48.4753
																109.6	1.29755	5.97785	0.00912436	1.74117	48.4871
																109.7	1.29784	5.98285	0.00913089	1.74264	48.4989
																109.8	1.29814	5.98785	0.00913741	1.7441	48.5107
																109.9	1.29843	5.99285	0.00914394	1.74557	48.5225
																110	1.29872	5.99786	0.00915046	1.74704	48.5343
																110.1	1.29901	6.00286	0.00915697	1.7485	48.546
																110.2	1.29931	6.00786	0.00916349	1.74997	48.5577
																110.3	1.2996	6.01286	0.00917	1.75143	48.5694
																110.4	1.29989	6.01786	0.00917651	1.7529	48.5811
																110.5	1.30018	6.02285	0.00918302	1.75436	48.5927
																110.6	1.30047	6.02785	0.00918952	1.75583	48.6043
																110.7	1.30076	6.03285	0.00919602	1.75729	48.6159
																110.8	1.30106	6.03784	0.00920252	1.75876	48.6275
																110.9	1.30135	6.04284	0.00920902	1.76022	48.6391
																111	1.30164	6.04783	0.00921551	1.76168	48.6506
																111.1	1.30193	6.05282	0.00922201	1.76315	48.6622
																111.2	1.30222	6.05782	0.00922849	1.76461	48.6737
																111.3	1.30251	6.06281	0.00923498	1.76607	48.6851
																111.4	1.3028	6.0678	0.00924147	1.76754	48.6966
																111.5	1.30309	6.07279	0.00924795	1.769	48.708
																111.6	1.30338	6.07778	0.00925443	1.77046	48.7194
																111.7	1.30367	6.08277	0.0092609	1.77192	48.7308
																111.8	1.30396	6.08776	0.00926737	1.77339	48.7422
																111.9	1.30425	6.09275	0.00927384	1.77485	48.7536
																112	1.30454	6.09773	0.00928031	1.77631	48.7649
																112.1	1.30483	6.10272	0.00928678	1.77777	48.7762
																112.2	1.30511	6.1077	0.00929324	1.77923	48.7875
																112.3	1.3054	6.11269	0.0092997	1.78069	48.7988
																112.4	1.30569	6.11767	0.00930616	1.78215	48.81
																112.5	1.30598	6.12266	0.00931261	1.78361	48.8212
																112.6	1.30627	6.12764	0.00931907	1.78507	48.8325
																112.7	1.30656	6.13262	0.00932552	1.78653	48.8436
																112.8	1.30684	6.1376	0.00933196	1.78799	48.8548
																112.9	1.30713	6.14258	0.00933841	1.78945	48.866
																113	1.30742	6.14756	0.00934485	1.79091	48.8771
																113.1	1.30771	6.15254	0.00935129	1.79237	48.8882
																113.2	1.30799	6.15752	0.00935773	1.79383	48.8993
																113.3	1.30828	6.1625	0.00936416	1.79529	48.9103
																113.4	1.30857	6.16747	0.00937059	1.79675	48.9214
																113.5	1.30885	6.17245	0.00937702	1.79821	48.9324
																113.6	1.30914	6.17742	0.00938345	1.79967	48.9434
																113.7	1.30943	6.1824	0.00938987	1.80113	48.9544
																113.8	1.30971	6.18737	0.0093963	1.80258	48.9654
																113.9	1.31	6.19234	0.00940272	1.80404	48.9763
																114	1.31029	6.19732	0.00940913	1.8055	48.9872
																114.1	1.31057	6.20229	0.00941555	1.80696	48.9981
																114.2	1.31086	6.20726	0.00942196	1.80841	49.009
																114.3	1.31114	6.21223	0.00942836	1.80987	49.0199
																114.4	1.31143	6.2172	0.00943477	1.81133	49.0307
																114.5	1.31171	6.22217	0.00944117	1.81278	49.0416
																114.6	1.312	6.22713	0.00944758	1.81424	49.0524
																114.7	1.31228	6.2321	0.00945397	1.8157	49.0631
																114.8	1.31257	6.23707	0.00946037	1.81715	49.0739
																114.9	1.31285	6.24203	0.00946676	1.81861	49.0847
																115	1.31314	6.247	0.00947315	1.82006	49.0954
																115.1	1.31342	6.25196	0.00947954	1.82152	49.1061
																115.2	1.31371	6.25693	0.00948593	1.82297	49.1168
																115.3	1.31399	6.26189	0.00949231	1.82443	49.1274
																115.4	1.31427	6.26685	0.00949869	1.82588	49.1381
																115.5	1.31456	6.27181	0.00950507	1.82734	49.1487
																115.6	1.31484	6.27677	0.00951145	1.82879	49.1593
																115.7	1.31512	6.28173	0.00951782	1.83025	49.1699
																115.8	1.31541	6.28669	0.00952419	1.8317	49.1805
																115.9	1.31569	6.29165	0.00953056	1.83315	49.191
																116	1.31597	6.29661	0.00953692	1.83461	49.2016
																116.1	1.31626	6.30157	0.00954329	1.83606	49.2121
																116.2	1.31654	6.30652	0.00954965	1.83751	49.2226
																116.3	1.31682	6.31148	0.009556	1.83897	49.2331
																116.4	1.31711	6.31643	0.00956236	1.84042	49.2435
																116.5	1.31739	6.32139	0.00956871	1.84187	49.2539
																116.6	1.31767	6.32634	0.00957506	1.84332	49.2644
																116.7	1.31795	6.33129	0.00958141	1.84478	49.2748
																116.8	1.31823	6.33624	0.00958775	1.84623	49.2851
																116.9	1.31852	6.34119	0.0095941	1.84768	49.2955
																117	1.3188	6.34614	0.00960044	1.84913	49.3058
																117.1	1.31908	6.35109	0.00960677	1.85058	49.3162
																117.2	1.31936	6.35604	0.00961311	1.85203	49.3265
																117.3	1.31964	6.36099	0.00961944	1.85348	49.3368
																117.4	1.31992	6.36594	0.00962577	1.85493	49.347
																117.5	1.3202	6.37089	0.0096321	1.85639	49.3573
																117.6	1.32048	6.37583	0.00963842	1.85784	49.3675
																117.7	1.32077	6.38078	0.00964475	1.85929	49.3777
																117.8	1.32105	6.38572	0.00965107	1.86074	49.3879
																117.9	1.32133	6.39067	0.00965738	1.86218	49.3981
																118	1.32161	6.39561	0.0096637	1.86363	49.4082
																118.1	1.32189	6.40055	0.00967001	1.86508	49.4184
																118.2	1.32217	6.40549	0.00967632	1.86653	49.4285
																118.3	1.32245	6.41043	0.00968263	1.86798	49.4386
																118.4	1.32273	6.41537	0.00968893	1.86943	49.4487
																118.5	1.32301	6.42031	0.00969523	1.87088	49.4587
																118.6	1.32329	6.42525	0.00970154	1.87233	49.4688
																118.7	1.32357	6.43019	0.00970783	1.87377	49.4788
																118.8	1.32385	6.43513	0.00971413	1.87522	49.4888
																118.9	1.32413	6.44007	0.00972042	1.87667	49.4988
																119	1.3244	6.445	0.00972671	1.87812	49.5087
																119.1	1.32468	6.44994	0.009733	1.87956	49.5187
																119.2	1.32496	6.45487	0.00973928	1.88101	49.5286
																119.3	1.32524	6.4598	0.00974556	1.88246	49.5385
																119.4	1.32552	6.46474	0.00975184	1.8839	49.5484
																119.5	1.3258	6.46967	0.00975812	1.88535	49.5583
																119.6	1.32608	6.4746	0.0097644	1.8868	49.5682
																119.7	1.32635	6.47953	0.00977067	1.88824	49.578
																119.8	1.32663	6.48446	0.00977694	1.88824	49.578
																119.9	1.32691	6.48446	0.00977694	1.88812	49.571
																120	1.32719	6.48358	0.00977296	1.888	49.564
																120.1	1.32719	6.4827	0.00976899	1.88787	49.557
																120.2	1.32304	6.48182	0.00976501	1.88775	49.5501
																120.3	1.3189	6.48094	0.00976104	1.88763	49.5432
																120.4	1.31478	6.48007	0.00975707	1.8875	49.5363
																120.5	1.31068	6.47919	0.00975311	1.88738	49.5295
																120.6	1.30659	6.47831	0.00974914	1.88726	49.5227
																120.7	1.30253	6.47743	0.00974518	1.88714	49.516
																120.8	1.29848	6.47655	0.00974122	1.88701	49.5093
																120.9	1.29444	6.47568	0.00973726	1.88689	49.5026
																121	1.29042	6.4748	0.00973331	1.88677	49.4959
																121.1	1.28642	6.47392	0.00972935	1.88664	49.4893
																121.2	1.28244	6.47305	0.0097254	1.88652	49.4828
																121.3	1.27847	6.47217	0.00972145	1.8864	49.4762
																121.4	1.27451	6.4713	0.00971751	1.88628	49.4697
																121.5	1.27058	6.47042	0.00971356	1.88615	49.4633
																121.6	1.26666	6.46955	0.00970962	1.88603	49.4568
																121.7	1.26275	6.46867	0.00970568	1.88591	49.4504
																121.8	1.25887	6.4678	0.00970174	1.88578	49.4441
																121.9	1.25499	6.46692	0.0096978	1.88566	49.4377
																122	1.25114	6.46605	0.00969387	1.88554	49.4314
																122.1	1.2473	6.46518	0.00968994	1.88542	49.4252
																122.2	1.24347	6.46431	0.00968601	1.88529	49.4189
																122.3	1.23967	6.46343	0.00968208	1.88517	49.4127
																122.4	1.23587	6.46256	0.00967815	1.88505	49.4066
																122.5	1.2321	6.46169	0.00967423	1.88492	49.4004
																122.6	1.22833	6.46082	0.00967031	1.8848	49.3943
																122.7	1.22459	6.45995	0.00966639	1.88468	49.3883
																122.8	1.22086	6.45908	0.00966247	1.88456	49.3822
																122.9	1.21714	6.45821	0.00965855	1.88443	49.3762
																123	1.21344	6.45734	0.00965464	1.88431	49.3702
																123.1	1.20975	6.45647	0.00965073	1.88419	49.3643
																123.2	1.20608	6.4556	0.00964682	1.88407	49.3584
																123.3	1.20243	6.45473	0.00964292	1.88394	49.3525
																123.4	1.19879	6.45386	0.00963901	1.88382	49.3466
																123.5	1.19516	6.453	0.00963511	1.8837	49.3408
																123.6	1.19155	6.45213	0.00963121	1.88357	49.335
																123.7	1.18796	6.45126	0.00962731	1.88345	49.3292
																123.8	1.18438	6.4504	0.00962341	1.88333	49.3235
																123.9	1.18081	6.44953	0.00961952	1.88321	49.3178
																124	1.17726	6.44866	0.00961563	1.88308	49.3121
																124.1	1.17372	6.4478	0.00961174	1.88296	49.3064
																124.2	1.1702	6.44693	0.00960785	1.88284	49.3008
																124.3	1.1667	6.44607	0.00960396	1.88272	49.2952
																124.4	1.1632	6.4452	0.00960008	1.88259	49.2896
																124.5	1.15972	6.44434	0.0095962	1.88247	49.2841
																124.6	1.15626	6.44347	0.00959232	1.88235	49.2786
																124.7	1.15281	6.44261	0.00958844	1.88223	49.2731
																124.8	1.14937	6.44175	0.00958456	1.8821	49.2676
																124.9	1.14595	6.44088	0.00958069	1.88198	49.2622
																125	1.14254	6.44002	0.00957682	1.88186	49.2568
																125.1	1.13915	6.43916	0.00957295	1.88174	49.2514
																125.2	1.13577	6.4383	0.00956908	1.88161	49.2461
																125.3	1.1324	6.43744	0.00956522	1.88149	49.2407
																125.4	1.12905	6.43658	0.00956136	1.88137	49.2354
																125.5	1.12571	6.43571	0.0095575	1.88125	49.2302
																125.6	1.12239	6.43485	0.00955364	1.88112	49.2249
																125.7	1.11908	6.43399	0.00954978	1.881	49.2197
																125.8	1.11578	6.43313	0.00954593	1.88088	49.2145
																125.9	1.11249	6.43227	0.00954208	1.88076	49.2093
																126	1.10922	6.43142	0.00953822	1.88063	49.2042
																126.1	1.10597	6.43056	0.00953438	1.88051	49.199
																126.2	1.10272	6.4297	0.00953053	1.88039	49.194
																126.3	1.09949	6.42884	0.00952669	1.88027	49.1889
																126.4	1.09627	6.42798	0.00952285	1.88014	49.1838
																126.5	1.09307	6.42713	0.00951901	1.88002	49.1788
																126.6	1.08988	6.42627	0.00951517	1.8799	49.1738
																126.7	1.0867	6.42541	0.00951133	1.87978	49.1688
																126.8	1.08354	6.42456	0.0095075	1.87965	49.1639
																126.9	1.08039	6.4237	0.00950367	1.87953	49.1589
																127	1.07725	6.42284	0.00949984	1.87941	49.154
																127.1	1.07412	6.42199	0.00949601	1.87929	49.1492
																127.2	1.07101	6.42113	0.00949218	1.87916	49.1443
																127.3	1.06791	6.42028	0.00948836	1.87904	49.1395
																127.4	1.06482	6.41943	0.00948454	1.87892	49.1346
																127.5	1.06175	6.41857	0.00948072	1.8788	49.1298
																127.6	1.05868	6.41772	0.0094769	1.87867	49.1251
																127.7	1.05563	6.41686	0.00947309	1.87855	49.1203
																127.8	1.0526	6.41601	0.00946927	1.87843	49.1156
																127.9	1.04957	6.41516	0.00946546	1.87831	49.1109
																128	1.04656	6.41431	0.00946166	1.87819	49.1062
																128.1	1.04356	6.41346	0.00945785	1.87806	49.1016
																128.2	1.04057	6.4126	0.00945404	1.87794	49.0969
																128.3	1.0376	6.41175	0.00945024	1.87782	49.0923
																128.4	1.03463	6.4109	0.00944644	1.8777	49.0877
																128.5	1.03168	6.41005	0.00944264	1.87757	49.0831
																128.6	1.02875	6.4092	0.00943884	1.87745	49.0786
																128.7	1.02582	6.40835	0.00943505	1.87733	49.074
																128.8	1.0229	6.4075	0.00943126	1.87721	49.0695
																128.9	1.02	6.40665	0.00942747	1.87709	49.065
																129	1.01711	6.4058	0.00942368	1.87696	49.0606
																129.1	1.01423	6.40496	0.00941989	1.87684	49.0561
																129.2	1.01136	6.40411	0.00941611	1.87672	49.0517
																129.3	1.00851	6.40326	0.00941233	1.8766	49.0473
																129.4	1.00567	6.40241	0.00940855	1.87647	49.0429
																129.5	1.00283	6.40157	0.00940477	1.87635	49.0385
																129.6	1.00001	6.40072	0.00940099	1.87623	49.0342
																129.7	0.997205	6.39987	0.00939722	1.87611	49.0298
																129.8	0.994407	6.39903	0.00939345	1.87599	49.0255
																129.9	0.991621	6.39818	0.00938968	1.87586	49.0212
																130	0.988847	6.39734	0.00938591	1.87574	49.0169
																130.1	0.986084	6.39649	0.00938214	1.87562	49.0127
																130.2	0.983333	6.39565	0.00937838	1.8755	49.0084
																130.3	0.980592	6.3948	0.00937462	1.87538	49.0042
																130.4	0.977863	6.39396	0.00937086	1.87525	49
																130.5	0.975146	6.39311	0.0093671	1.87513	48.9958
																130.6	0.972439	6.39227	0.00936334	1.87501	48.9917
																130.7	0.969743	6.39143	0.00935959	1.87489	48.9875
																130.8	0.967059	6.39059	0.00935584	1.87477	48.9834
																130.9	0.964385	6.38974	0.00935209	1.87464	48.9793
																131	0.961723	6.3889	0.00934834	1.87452	48.9752
																131.1	0.959071	6.38806	0.00934459	1.8744	48.9711
																131.2	0.956431	6.38722	0.00934085	1.87428	48.967
																131.3	0.953801	6.38638	0.00933711	1.87416	48.963
																131.4	0.951181	6.38554	0.00933337	1.87403	48.959
																131.5	0.948573	6.3847	0.00932963	1.87391	48.955
																131.6	0.945975	6.38386	0.0093259	1.87379	48.951
																131.7	0.943389	6.38302	0.00932216	1.87367	48.947
																131.8	0.940812	6.38218	0.00931843	1.87355	48.9431
																131.9	0.938246	6.38134	0.0093147	1.87342	48.9391
																132	0.935691	6.3805	0.00931097	1.8733	48.9352
																132.1	0.933146	6.37966	0.00930725	1.87318	48.9313
																132.2	0.930612	6.37882	0.00930352	1.87306	48.9274
																132.3	0.928088	6.37799	0.0092998	1.87294	48.9235
																132.4	0.925574	6.37715	0.00929608	1.87281	48.9197
																132.5	0.923071	6.37631	0.00929237	1.87269	48.9158
																132.6	0.920578	6.37548	0.00928865	1.87257	48.912
																132.7	0.918095	6.37464	0.00928494	1.87245	48.9082
																132.8	0.915623	6.3738	0.00928123	1.87233	48.9044
																132.9	0.91316	6.37297	0.00927752	1.8722	48.9006
																133	0.910708	6.37213	0.00927381	1.87208	48.8968
																133.1	0.908265	6.3713	0.0092701	1.87196	48.8931
																133.2	0.905833	6.37046	0.0092664	1.87184	48.8893
																133.3	0.903411	6.36963	0.0092627	1.87172	48.8856
																133.4	0.900998	6.36879	0.009259	1.8716	48.8819
																133.5	0.898596	6.36796	0.0092553	1.87147	48.8782
																133.6	0.896203	6.36713	0.0092516	1.87135	48.8746
																133.7	0.893821	6.36629	0.00924791	1.87123	48.8709
																133.8	0.891448	6.36546	0.00924422	1.87111	48.8673
																133.9	0.889084	6.36463	0.00924053	1.87099	48.8636
																134	0.886731	6.3638	0.00923684	1.87086	48.86
																134.1	0.884387	6.36297	0.00923316	1.87074	48.8564
																134.2	0.882053	6.36213	0.00922947	1.87062	48.8528
																134.3	0.879728	6.3613	0.00922579	1.8705	48.8492
																134.4	0.877412	6.36047	0.00922211	1.87038	48.8457
																134.5	0.875107	6.35964	0.00921844	1.87026	48.8421
																134.6	0.872811	6.35881	0.00921476	1.87013	48.8386
																134.7	0.870524	6.35798	0.00921109	1.87001	48.8351
																134.8	0.868246	6.35715	0.00920741	1.86989	48.8316
																134.9	0.865978	6.35632	0.00920374	1.86977	48.8281
																135	0.863719	6.3555	0.00920008	1.86965	48.8246
																135.1	0.86147	6.35467	0.00919641	1.86953	48.8211
																135.2	0.85923	6.35384	0.00919275	1.8694	48.8177
																135.3	0.856998	6.35301	0.00918908	1.86928	48.8142
																135.4	0.854776	6.35218	0.00918542	1.86916	48.8108
																135.5	0.852564	6.35136	0.00918177	1.86904	48.8074
																135.6	0.85036	6.35053	0.00917811	1.86892	48.804
																135.7	0.848165	6.3497	0.00917446	1.8688	48.8006
																135.8	0.845979	6.34888	0.00917081	1.86867	48.7972
																135.9	0.843802	6.34805	0.00916715	1.86855	48.7939
																136	0.841635	6.34723	0.00916351	1.86843	48.7905
																136.1	0.839475	6.3464	0.00915986	1.86831	48.7872
																136.2	0.837325	6.34558	0.00915622	1.86819	48.7839
																136.3	0.835184	6.34475	0.00915257	1.86807	48.7805
																136.4	0.833051	6.34393	0.00914893	1.86794	48.7772
																136.5	0.830928	6.34311	0.0091453	1.86782	48.774
																136.6	0.828813	6.34228	0.00914166	1.8677	48.7707
																136.7	0.826706	6.34146	0.00913802	1.86758	48.7674
																136.8	0.824608	6.34064	0.00913439	1.86746	48.7642
																136.9	0.822519	6.33981	0.00913076	1.86734	48.7609
																137	0.820439	6.33899	0.00912713	1.86722	48.7577
																137.1	0.818367	6.33817	0.00912351	1.86709	48.7545
																137.2	0.816303	6.33735	0.00911988	1.86697	48.7513
																137.3	0.814248	6.33653	0.00911626	1.86685	48.7481
																137.4	0.812201	6.33571	0.00911264	1.86673	48.7449
																137.5	0.810163	6.33489	0.00910902	1.86661	48.7417
																137.6	0.808133	6.33407	0.0091054	1.86649	48.7386
																137.7	0.806111	6.33325	0.00910179	1.86637	48.7354
																137.8	0.804098	6.33243	0.00909818	1.86624	48.7323
																137.9	0.802093	6.33161	0.00909457	1.86612	48.7291
																138	0.800096	6.33079	0.00909096	1.866	48.726
																138.1	0.798107	6.32997	0.00908735	1.86588	48.7229
																138.2	0.796127	6.32915	0.00908374	1.86576	48.7198
																138.3	0.794154	6.32833	0.00908014	1.86564	48.7167
																138.4	0.79219	6.32752	0.00907654	1.86552	48.7137
																138.5	0.790234	6.3267	0.00907294	1.86539	48.7106
																138.6	0.788286	6.32588	0.00906934	1.86527	48.7075
																138.7	0.786345	6.32507	0.00906575	1.86515	48.7045
																138.8	0.784413	6.32425	0.00906215	1.86503	48.7015
																138.9	0.782489	6.32343	0.00905856	1.86491	48.6984
																139	0.780572	6.32262	0.00905497	1.86479	48.6954
																139.1	0.778663	6.3218	0.00905139	1.86467	48.6924
																139.2	0.776763	6.32099	0.0090478	1.86454	48.6894
																139.3	0.77487	6.32017	0.00904421	1.86442	48.6864
																139.4	0.772984	6.31936	0.00904063	1.8643	48.6835
																139.5	0.771107	6.31854	0.00903705	1.86418	48.6805
																139.6	0.769237	6.31773	0.00903347	1.86406	48.6776
																139.7	0.767375	6.31692	0.0090299	1.86394	48.6746
																139.8	0.76552	6.3161	0.00902632	1.86382	48.6717
																139.9	0.763673	6.31529	0.00902275	1.8637	48.6687
																140	0.761834	6.31448	0.00901918	1.86357	48.6658
																140.1	0.760002	6.31367	0.00901561	1.86345	48.6629
																140.2	0.758178	6.31285	0.00901205	1.86333	48.66
																140.3	0.756361	6.31204	0.00900848	1.86321	48.6571
																140.4	0.754551	6.31123	0.00900492	1.86309	48.6543
																140.5	0.75275	6.31042	0.00900136	1.86297	48.6514
																140.6	0.750955	6.30961	0.0089978	1.86285	48.6485
																140.7	0.749168	6.3088	0.00899424	1.86273	48.6457
																140.8	0.747388	6.30799	0.00899069	1.8626	48.6428
																140.9	0.745615	6.30718	0.00898714	1.86248	48.64
																141	0.74385	6.30637	0.00898358	1.86236	48.6372
																141.1	0.742092	6.30556	0.00898003	1.86224	48.6344
																141.2	0.740341	6.30475	0.00897649	1.86212	48.6316
																141.3	0.738597	6.30394	0.00897294	1.862	48.6288
																141.4	0.73686	6.30314	0.0089694	1.86188	48.626
																141.5	0.735131	6.30233	0.00896586	1.86176	48.6232
																141.6	0.733408	6.30152	0.00896232	1.86164	48.6204
																141.7	0.731693	6.30071	0.00895878	1.86151	48.6177
																141.8	0.729985	6.29991	0.00895524	1.86139	48.6149
																141.9	0.728283	6.2991	0.00895171	1.86127	48.6121
																142	0.726589	6.29829	0.00894818	1.86115	48.6094
																142.1	0.724902	6.29749	0.00894465	1.86103	48.6067
																142.2	0.723221	6.29668	0.00894112	1.86091	48.604
																142.3	0.721548	6.29588	0.00893759	1.86079	48.6012
																142.4	0.719881	6.29507	0.00893407	1.86067	48.5985
																142.5	0.718221	6.29427	0.00893054	1.86055	48.5958
																142.6	0.716568	6.29346	0.00892702	1.86043	48.5931
																142.7	0.714921	6.29266	0.0089235	1.8603	48.5905
																142.8	0.713282	6.29186	0.00891999	1.86018	48.5878
																142.9	0.711649	6.29105	0.00891647	1.86006	48.5851
																143	0.710023	6.29025	0.00891296	1.85994	48.5825
																143.1	0.708403	6.28945	0.00890945	1.85982	48.5798
																143.2	0.70679	6.28864	0.00890594	1.8597	48.5772
																143.3	0.705184	6.28784	0.00890243	1.85958	48.5745
																143.4	0.703584	6.28704	0.00889893	1.85946	48.5719
																143.5	0.701991	6.28624	0.00889542	1.85934	48.5693
																143.6	0.700404	6.28544	0.00889192	1.85922	48.5667
																143.7	0.698824	6.28464	0.00888842	1.85909	48.564
																143.8	0.697251	6.28384	0.00888492	1.85897	48.5614
																143.9	0.695683	6.28304	0.00888142	1.85885	48.5589
																144	0.694123	6.28224	0.00887793	1.85873	48.5563
																144.1	0.692568	6.28144	0.00887444	1.85861	48.5537
																144.2	0.69102	6.28064	0.00887095	1.85849	48.5511
																144.3	0.689479	6.27984	0.00886746	1.85837	48.5485
																144.4	0.687943	6.27904	0.00886397	1.85825	48.546
																144.5	0.686414	6.27824	0.00886049	1.85813	48.5434
																144.6	0.684891	6.27744	0.008857	1.85801	48.5409
																144.7	0.683375	6.27665	0.00885352	1.85789	48.5384
																144.8	0.681864	6.27585	0.00885004	1.85777	48.5358
																144.9	0.68036	6.27505	0.00884657	1.85764	48.5333
																145	0.678862	6.27425	0.00884309	1.85752	48.5308
																145.1	0.67737	6.27346	0.00883962	1.8574	48.5283
																145.2	0.675885	6.27266	0.00883614	1.85728	48.5258
																145.3	0.674405	6.27187	0.00883267	1.85716	48.5233
																145.4	0.672931	6.27107	0.0088292	1.85704	48.5208
																145.5	0.671464	6.27027	0.00882574	1.85692	48.5183
																145.6	0.670002	6.26948	0.00882227	1.8568	48.5158
																145.7	0.668546	6.26868	0.00881881	1.85668	48.5134
																145.8	0.667097	6.26789	0.00881535	1.85656	48.5109
																145.9	0.665653	6.2671	0.00881189	1.85644	48.5084
																146	0.664215	6.2663	0.00880843	1.85632	48.506
																146.1	0.662783	6.26551	0.00880498	1.8562	48.5035
																146.2	0.661357	6.26472	0.00880153	1.85607	48.5011
																146.3	0.659937	6.26392	0.00879808	1.85595	48.4987
																146.4	0.658523	6.26313	0.00879463	1.85583	48.4962
																146.5	0.657114	6.26234	0.00879118	1.85571	48.4938
																146.6	0.655711	6.26155	0.00878773	1.85559	48.4914
																146.7	0.654314	6.26075	0.00878429	1.85547	48.489
																146.8	0.652923	6.25996	0.00878085	1.85535	48.4866
																146.9	0.651537	6.25917	0.0087774	1.85523	48.4842
																147	0.650157	6.25838	0.00877397	1.85511	48.4818
																147.1	0.648783	6.25759	0.00877053	1.85499	48.4794
																147.2	0.647414	6.2568	0.0087671	1.85487	48.477
																147.3	0.646051	6.25601	0.00876366	1.85475	48.4746
																147.4	0.644693	6.25522	0.00876023	1.85463	48.4723
																147.5	0.643342	6.25443	0.0087568	1.85451	48.4699
																147.6	0.641995	6.25364	0.00875337	1.85439	48.4675
																147.7	0.640654	6.25286	0.00874995	1.85426	48.4652
																147.8	0.639319	6.25207	0.00874652	1.85414	48.4628
																147.9	0.637989	6.25128	0.0087431	1.85402	48.4605
																148	0.636664	6.25049	0.00873968	1.8539	48.4582
																148.1	0.635345	6.2497	0.00873626	1.85378	48.4558
																148.2	0.634032	6.24892	0.00873285	1.85366	48.4535
																148.3	0.632723	6.24813	0.00872943	1.85354	48.4512
																148.4	0.63142	6.24734	0.00872602	1.85342	48.4489
																148.5	0.630123	6.24656	0.00872261	1.8533	48.4466
																148.6	0.62883	6.24577	0.0087192	1.85318	48.4443
																148.7	0.627543	6.24499	0.00871579	1.85306	48.442
																148.8	0.626262	6.2442	0.00871239	1.85294	48.4397
																148.9	0.624985	6.24342	0.00870898	1.85282	48.4374
																149	0.623714	6.24263	0.00870558	1.8527	48.4351
																149.1	0.622448	6.24185	0.00870218	1.85258	48.4328
																149.2	0.621187	6.24106	0.00869878	1.85246	48.4305
																149.3	0.619931	6.24028	0.00869539	1.85234	48.4283
																149.4	0.618681	6.2395	0.00869199	1.85222	48.426
																149.5	0.617435	6.23871	0.0086886	1.8521	48.4237
																149.6	0.616195	6.23793	0.00868521	1.85198	48.4215
																149.7	0.61496	6.23715	0.00868182	1.85186	48.4192
																149.8	0.613729	6.23636	0.00867843	1.85173	48.417
																149.9	0.612504	6.23558	0.00867505	1.85161	48.4148
																150	0.611284	6.2348	0.00867166	1.85149	48.4125
																150.1	0.610069	6.23402	0.00866828	1.85137	48.4103
																150.2	0.608859	6.23324	0.0086649	1.85125	48.4081
																150.3	0.607653	6.23246	0.00866152	1.85113	48.4058
																150.4	0.606453	6.23168	0.00865815	1.85101	48.4036
																150.5	0.605258	6.2309	0.00865477	1.85089	48.4014
																150.6	0.604067	6.23012	0.0086514	1.85077	48.3992
																150.7	0.602881	6.22934	0.00864803	1.85065	48.397
																150.8	0.6017	6.22856	0.00864466	1.85053	48.3948
																150.9	0.600524	6.22778	0.00864129	1.85041	48.3926
																151	0.599353	6.227	0.00863793	1.85029	48.3904
																151.1	0.598187	6.22622	0.00863456	1.85017	48.3882
																151.2	0.597026	6.22544	0.0086312	1.85005	48.3861
																151.3	0.595869	6.22467	0.00862784	1.84993	48.3839
																151.4	0.594716	6.22389	0.00862448	1.84981	48.3817
																151.5	0.593569	6.22311	0.00862113	1.84969	48.3795
																151.6	0.592426	6.22233	0.00861777	1.84957	48.3774
																151.7	0.591289	6.22156	0.00861442	1.84945	48.3752
																151.8	0.590155	6.22078	0.00861107	1.84933	48.3731
																151.9	0.589026	6.22001	0.00860772	1.84921	48.3709
																152	0.587902	6.21923	0.00860437	1.84909	48.3688
																152.1	0.586783	6.21845	0.00860102	1.84897	48.3666
																152.2	0.585668	6.21768	0.00859768	1.84885	48.3645
																152.3	0.584558	6.21691	0.00859434	1.84873	48.3623
																152.4	0.583452	6.21613	0.008591	1.84861	48.3602
																152.5	0.58235	6.21536	0.00858766	1.84849	48.3581
																152.6	0.581254	6.21458	0.00858432	1.84837	48.356
																152.7	0.580161	6.21381	0.00858099	1.84825	48.3538
																152.8	0.579074	6.21304	0.00857765	1.84813	48.3517
																152.9	0.57799	6.21226	0.00857432	1.84801	48.3496
																153	0.576911	6.21149	0.00857099	1.84789	48.3475
																153.1	0.575837	6.21072	0.00856766	1.84777	48.3454
																153.2	0.574767	6.20994	0.00856434	1.84765	48.3433
																153.3	0.573701	6.20917	0.00856101	1.84753	48.3412
																153.4	0.572639	6.2084	0.00855769	1.84741	48.3391
																153.5	0.571582	6.20763	0.00855437	1.84729	48.337
																153.6	0.57053	6.20686	0.00855105	1.84717	48.335
																153.7	0.569481	6.20609	0.00854774	1.84705	48.3329
																153.8	0.568437	6.20532	0.00854442	1.84693	48.3308
																153.9	0.567397	6.20455	0.00854111	1.84681	48.3287
																154	0.566362	6.20378	0.00853779	1.84669	48.3267
																154.1	0.56533	6.20301	0.00853448	1.84657	48.3246
																154.2	0.564303	6.20224	0.00853118	1.84645	48.3225
																154.3	0.56328	6.20147	0.00852787	1.84633	48.3205
																154.4	0.562261	6.2007	0.00852456	1.84621	48.3184
																154.5	0.561247	6.19993	0.00852126	1.84609	48.3164
																154.6	0.560236	6.19916	0.00851796	1.84597	48.3143
																154.7	0.55923	6.1984	0.00851466	1.84585	48.3123
																154.8	0.558228	6.19763	0.00851136	1.84573	48.3102
																154.9	0.55723	6.19686	0.00850807	1.84561	48.3082
																155	0.556236	6.19609	0.00850477	1.84549	48.3061
																155.1	0.555246	6.19533	0.00850148	1.84537	48.3041
																155.2	0.55426	6.19456	0.00849819	1.84525	48.3021
																155.3	0.553278	6.1938	0.0084949	1.84513	48.3001
																155.4	0.5523	6.19303	0.00849161	1.84501	48.298
																155.5	0.551327	6.19226	0.00848833	1.84489	48.296
																155.6	0.550357	6.1915	0.00848504	1.84477	48.294
																155.7	0.549391	6.19073	0.00848176	1.84465	48.292
																155.8	0.548429	6.18997	0.00847848	1.84453	48.29
																155.9	0.547471	6.18921	0.0084752	1.84441	48.288
																156	0.546517	6.18844	0.00847193	1.84429	48.286
																156.1	0.545567	6.18768	0.00846865	1.84417	48.284
																156.2	0.54462	6.18691	0.00846538	1.84405	48.282
																156.3	0.543678	6.18615	0.00846211	1.84393	48.28
																156.4	0.542739	6.18539	0.00845884	1.84381	48.278
																156.5	0.541805	6.18463	0.00845557	1.84369	48.276
																156.6	0.540874	6.18386	0.0084523	1.84357	48.274
																156.7	0.539947	6.1831	0.00844904	1.84345	48.272
																156.8	0.539023	6.18234	0.00844578	1.84333	48.2701
																156.9	0.538104	6.18158	0.00844252	1.84321	48.2681
																157	0.537188	6.18082	0.00843926	1.84309	48.2661
																157.1	0.536276	6.18006	0.008436	1.84297	48.2641
																157.2	0.535368	6.17929	0.00843275	1.84285	48.2622
																157.3	0.534463	6.17853	0.00842949	1.84273	48.2602
																157.4	0.533562	6.17777	0.00842624	1.84261	48.2582
																157.5	0.532665	6.17701	0.00842299	1.84249	48.2563
																157.6	0.531771	6.17626	0.00841974	1.84237	48.2543
																157.7	0.530882	6.1755	0.00841649	1.84225	48.2524
																157.8	0.529995	6.17474	0.00841325	1.84213	48.2504
																157.9	0.529113	6.17398	0.00841	1.84201	48.2485
																158	0.528234	6.17322	0.00840676	1.84189	48.2465
																158.1	0.527358	6.17246	0.00840352	1.84177	48.2446
																158.2	0.526486	6.1717	0.00840028	1.84165	48.2427
																158.3	0.525618	6.17095	0.00839705	1.84153	48.2407
																158.4	0.524753	6.17019	0.00839381	1.84141	48.2388
																158.5	0.523892	6.16943	0.00839058	1.84129	48.2368
																158.6	0.523034	6.16868	0.00838735	1.84117	48.2349
																158.7	0.52218	6.16792	0.00838412	1.84105	48.233
																158.8	0.52133	6.16716	0.00838089	1.84093	48.2311
																158.9	0.520482	6.16641	0.00837766	1.84082	48.2291
																159	0.519639	6.16565	0.00837444	1.8407	48.2272
																159.1	0.518798	6.1649	0.00837122	1.84058	48.2253
																159.2	0.517962	6.16414	0.008368	1.84046	48.2234
																159.3	0.517128	6.16339	0.00836478	1.84034	48.2215
																159.4	0.516298	6.16263	0.00836156	1.84022	48.2196
																159.5	0.515471	6.16188	0.00835834	1.8401	48.2177
																159.6	0.514648	6.16112	0.00835513	1.83998	48.2158
																159.7	0.513828	6.16037	0.00835192	1.83986	48.2139
																159.8	0.513012	6.15962	0.00834871	1.83974	48.212
																159.9	0.512199	6.15887	0.0083455	1.83962	48.2101
																160	0.511389	6.15811	0.00834229	1.8395	48.2082
																160.1	0.510582	6.15736	0.00833908	1.83938	48.2063
																160.2	0.509779	6.15661	0.00833588	1.83926	48.2044
																160.3	0.508979	6.15586	0.00833268	1.83914	48.2025
																160.4	0.508182	6.1551	0.00832948	1.83902	48.2006
																160.5	0.507389	6.15435	0.00832628	1.8389	48.1988
																160.6	0.506599	6.1536	0.00832308	1.83878	48.1969
																160.7	0.505812	6.15285	0.00831989	1.83866	48.195
																160.8	0.505028	6.1521	0.0083167	1.83854	48.1931
																160.9	0.504247	6.15135	0.0083135	1.83842	48.1912
																161	0.50347	6.1506	0.00831031	1.83831	48.1894
																161.1	0.502696	6.14985	0.00830713	1.83819	48.1875
																161.2	0.501925	6.1491	0.00830394	1.83807	48.1856
																161.3	0.501157	6.14835	0.00830075	1.83795	48.1838
																161.4	0.500392	6.1476	0.00829757	1.83783	48.1819
																161.5	0.49963	6.14686	0.00829439	1.83771	48.1801
																161.6	0.498872	6.14611	0.00829121	1.83759	48.1782
[truncated: 3,684 more rows]

## Sheet: SuppFigure 5 
Supplementary Figure 5c
Venetoclax	iBcl2	Bcl2high-v1	Bcl2high-v2	Bcl2high-v3	Bcl2high-v4	Bcl2high-v5	Bcl2high-v6	Bcl2high-v7	Bcl2high-v8
0	2.05203	3.06101	2.07468	3.18181	6.60253	2.76458	5.05737	6.69117	3.58396
0.0001	2.28698	3.20692	2.80517	3.03771	4.145	2.52337	4.053	7.42647	3.3409
0.001	2.19233	4.38756	4.2176	4.49994	8.20241	3.26554	6.70625	7.61998	6.50097
0.01	3.87618	5.70549	3.42513	3.56282	7.17429	2.79109	7.14227	12.5658	7.83448
0.1	2.6322	5.72503	3.3434	4.23203	7.66618	1.75836	6.5871	10.093	7.22169
1	3.49031	6.1841	3.96928	3.14378	5.26416	1.63826	9.44964	14.5573	8.03315
10	6.69257	9.93652	8.35543	6.64567	24.5053	7.09307	17.3889	26.197	19.9303
100	20.0212	25.9773	21.083	17.605	94.7979	33.9111	110.362	97.9682	94.3728
1000	28.036	26.1767	17.0405	24.8244	68.7379	29.4352	160.076	108.628	120.958
Normalized
Venetoclax	iBcl2	Bcl2high-v1	Bcl2high-v2	Bcl2high-v3	Bcl2high-v4	Bcl2high-v5	Bcl2high-v6	Bcl2high-v7	Bcl2high-v8
0	0	0	0	0.661413	2.71092	3.48999	0.643732	0	0.206654
0.0001	0.904211	0.631216	3.843	0	0	2.74258	0	0.721329	0
0.001	0.539948	5.73874	11.2736	6.71157	4.47576	5.04226	1.70055	0.911162	2.68674
0.01	7.02029	11.4402	7.10452	2.41023	3.34164	3.57214	1.98001	5.76301	3.82052
0.1	2.2328	11.5247	6.67455	5.48188	3.88424	0.37214	1.62418	3.33719	3.29951
1	5.53526	13.5107	9.96721	0.486857	1.23456	0	3.45887	7.71667	3.98943
10	17.8592	29.7439	33.0421	16.5604	22.4596	16.9022	8.54739	19.1352	14.1046
100	69.1548	99.1374	100	66.8633	100	100	68.1367	89.5427	77.3968
1000	100	100	78.733	100	71.253	86.1311	100	100	100
Supplementary Figure 5d
DMSO
1.6958	1.8073	1.7267	1.6446	1.6935	1.6466
10 µM Vene
1.5831	1.6501	1.7364	1.579	1.6227	1.563
Supplementary Figure 5e
DMSO
1354.51	1269.98	1703.72	1591.1	1469.6	1450.56
10 µM Vene
1593.87	1251.08	1531.91	1490.45	1508.67	1309.01

## Sheet: SuppFigure 6
Supplementary Figure 6a							Supplementary Figure 6b
Venetoclax (nM)	Bcl2high-v2	Bcl2high-v4	Bcl2high-v5			Time(Sec)	Bcl2	Bcl2high-v2	Bcl2high-v4	Bcl2high-v5	iBcl2
1	1.0315	2.1472	0.849			-38.1	0	0	0	0	0
3.9	5.6871	10.112	3.873			-38	0	0	0	0	0
15.6	20.89	33.8883	14.2982			-37.9	0	0	0	0	0
62.5	50.8671	70.0059	37.6477			-37.8	0	0	0	0	0
125	65.9678	84.0894	53.5683			-37.7	0	0	0	0	0
250	75.8238	92.9464	65.1622			-37.6	0	0	0	0	0
500	81.9907	98.6156	72.473			-37.5	0	0	0	0	0
1000	85.8187	102.33	76.9297			-37.4	0	0	0	0	0
2000	88.5933	104.965	79.9387			-37.3	0	0	0	0	0
						-37.2	0	0	0	0	0
						-37.1	0	0	0	0	0
						-37	0	0	0	0	0
						-36.9	0	0	0	0	0
						-36.8	0	0	0	0	0
						-36.7	0	0	0	0	0
						-36.6	0	0	0	0	0
						-36.5	0	0	0	0	0
						-36.4	0	0	0	0	0
						-36.3	0	0	0	0	0
						-36.2	0	0	0	0	0
						-36.1	0	0	0	0	0
						-36	0	0	0	0	0
						-35.9	0	0	0	0	0
						-35.8	0	0	0	0	0
						-35.7	0	0	0	0	0
						-35.6	0	0	0	0	0
						-35.5	0	0	0	0	0
						-35.4	0	0	0	0	0
						-35.3	0	0	0	0	0
						-35.2	0	0	0	0	0
						-35.1	0	0	0	0	0
						-35	0	0	0	0	0
						-34.9	0	0	0	0	0
						-34.8	0	0	0	0	0
						-34.7	0	0	0	0	0
						-34.6	0	0	0	0	0
						-34.5	0	0	0	0	0
						-34.4	0	0	0	0	0
						-34.3	0	0	0	0	0
						-34.2	0	0	0	0	0
						-34.1	0	0	0	0	0
						-34	0	0	0	0	0
						-33.9	0	0	0	0	0
						-33.8	0	0	0	0	0
						-33.7	0	0	0	0	0
						-33.6	0	0	0	0	0
						-33.5	0	0	0	0	0
						-33.4	0	0	0	0	0
						-33.3	0	0	0	0	0
						-33.2	0	0	0	0	0
						-33.1	0	0	0	0	0
						-33	0	0	0	0	0
						-32.9	0	0	0	0	0
						-32.8	0	0	0	0	0
						-32.7	0	0	0	0	0
						-32.6	0	0	0	0	0
						-32.5	0	0	0	0	0
						-32.4	0	0	0	0	0
						-32.3	0	0	0	0	0
						-32.2	0	0	0	0	0
						-32.1	0	0	0	0	0
						-32	0	0	0	0	0
						-31.9	0	0	0	0	0
						-31.8	0	0	0	0	0
						-31.7	0	0	0	0	0
						-31.6	0	0	0	0	0
						-31.5	0	0	0	0	0
						-31.4	0	0	0	0	0
						-31.3	0	0	0	0	0
						-31.2	0	0	0	0	0
						-31.1	0	0	0	0	0
						-31	0	0	0	0	0
						-30.9	0	0	0	0	0
						-30.8	0	0	0	0	0
						-30.7	0	0	0	0	0
						-30.6	0	0	0	0	0
						-30.5	0	0	0	0	0
						-30.4	0	0	0	0	0
						-30.3	0	0	0	0	0
						-30.2	0	0	0	0	0
						-30.1	0	0	0	0	0
						-30	0	0	0	0	0
						-29.9	0	0	0	0	0
						-29.8	0	0	0	0	0
						-29.7	0	0	0	0	0
						-29.6	0	0	0	0	0
						-29.5	0	0	0	0	0
						-29.4	0	0	0	0	0
						-29.3	0	0	0	0	0
						-29.2	0	0	0	0	0
						-29.1	0	0	0	0	0
						-29	0	0	0	0	0
						-28.9	0	0	0	0	0
						-28.8	0	0	0	0	0
						-28.7	0	0	0	0	0
						-28.6	0	0	0	0	0
						-28.5	0	0	0	0	0
						-28.4	0	0	0	0	0
						-28.3	0	0	0	0	0
						-28.2	0	0	0	0	0
						-28.1	0	0	0	0	0
						-28	0	0	0	0	0
						-27.9	0	0	0	0	0
						-27.8	0	0	0	0	0
						-27.7	0	0	0	0	0
						-27.6	0	0	0	0	0
						-27.5	0	0	0	0	0
						-27.4	0	0	0	0	0
						-27.3	0	0	0	0	0
						-27.2	0	0	0	0	0
						-27.1	0	0	0	0	0
						-27	0	0	0	0	0
						-26.9	0	0	0	0	0
						-26.8	0	0	0	0	0
						-26.7	0	0	0	0	0
						-26.6	0	0	0	0	0
						-26.5	0	0	0	0	0
						-26.4	0	0	0	0	0
						-26.3	0	0	0	0	0
						-26.2	0	0	0	0	0
						-26.1	0	0	0	0	0
						-26	0	0	0	0	0
						-25.9	0	0	0	0	0
						-25.8	0	0	0	0	0
						-25.7	0	0	0	0	0
						-25.6	0	0	0	0	0
						-25.5	0	0	0	0	0
						-25.4	0	0	0	0	0
						-25.3	0	0	0	0	0
						-25.2	0	0	0	0	0
						-25.1	0	0	0	0	0
						-25	0	0	0	0	0
						-24.9	0	0	0	0	0
						-24.8	0	0	0	0	0
						-24.7	0	0	0	0	0
						-24.6	0	0	0	0	0
						-24.5	0	0	0	0	0
						-24.4	0	0	0	0	0
						-24.3	0	0	0	0	0
						-24.2	0	0	0	0	0
						-24.1	0	0	0	0	0
						-24	0	0	0	0	0
						-23.9	0	0	0	0	0
						-23.8	0	0	0	0	0
						-23.7	0	0	0	0	0
						-23.6	0	0	0	0	0
						-23.5	0	0	0	0	0
						-23.4	0	0	0	0	0
						-23.3	0	0	0	0	0
						-23.2	0	0	0	0	0
						-23.1	0	0	0	0	0
						-23	0	0	0	0	0
						-22.9	0	0	0	0	0
						-22.8	0	0	0	0	0
						-22.7	0	0	0	0	0
						-22.6	0	0	0	0	0
						-22.5	0	0	0	0	0
						-22.4	0	0	0	0	0
						-22.3	0	0	0	0	0
						-22.2	0	0	0	0	0
						-22.1	0	0	0	0	0
						-22	0	0	0	0	0
						-21.9	0	0	0	0	0
						-21.8	0	0	0	0	0
						-21.7	0	0	0	0	0
						-21.6	0	0	0	0	0
						-21.5	0	0	0	0	0
						-21.4	0	0	0	0	0
						-21.3	0	0	0	0	0
						-21.2	0	0	0	0	0
						-21.1	0	0	0	0	0
						-21	0	0	0	0	0
						-20.9	0	0	0	0	0
						-20.8	0	0	0	0	0
						-20.7	0	0	0	0	0
						-20.6	0	0	0	0	0
						-20.5	0	0	0	0	0
						-20.4	0	0	0	0	0
						-20.3	0	0	0	0	0
						-20.2	0	0	0	0	0
						-20.1	0	0	0	0	0
						-20	0	0	0	0	0
						-19.9	0	0	0	0	0
						-19.8	0	0	0	0	0
						-19.7	0	0	0	0	0
						-19.6	0	0	0	0	0
						-19.5	0	0	0	0	0
						-19.4	0	0	0	0	0
						-19.3	0	0	0	0	0
						-19.2	0	0	0	0	0
						-19.1	0	0	0	0	0
						-19	0	0	0	0	0
						-18.9	0	0	0	0	0
						-18.8	0	0	0	0	0
						-18.7	0	0	0	0	0
						-18.6	0	0	0	0	0
						-18.5	0	0	0	0	0
						-18.4	0	0	0	0	0
						-18.3	0	0	0	0	0
						-18.2	0	0	0	0	0
						-18.1	0	0	0	0	0
						-18	0	0	0	0	0
						-17.9	0	0	0	0	0
						-17.8	0	0	0	0	0
						-17.7	0	0	0	0	0
						-17.6	0	0	0	0	0
						-17.5	0	0	0	0	0
						-17.4	0	0	0	0	0
						-17.3	0	0	0	0	0
						-17.2	0	0	0	0	0
						-17.1	0	0	0	0	0
						-17	0	0	0	0	0
						-16.9	0	0	0	0	0
						-16.8	0	0	0	0	0
						-16.7	0	0	0	0	0
						-16.6	0	0	0	0	0
						-16.5	0	0	0	0	0
						-16.4	0	0	0	0	0
						-16.3	0	0	0	0	0
						-16.2	0	0	0	0	0
						-16.1	0	0	0	0	0
						-16	0	0	0	0	0
						-15.9	0	0	0	0	0
						-15.8	0	0	0	0	0
						-15.7	0	0	0	0	0
						-15.6	0	0	0	0	0
						-15.5	0	0	0	0	0
						-15.4	0	0	0	0	0
						-15.3	0	0	0	0	0
						-15.2	0	0	0	0	0
						-15.1	0	0	0	0	0
						-15	0	0	0	0	0
						-14.9	0	0	0	0	0
						-14.8	0	0	0	0	0
						-14.7	0	0	0	0	0
						-14.6	0	0	0	0	0
						-14.5	0	0	0	0	0
						-14.4	0	0	0	0	0
						-14.3	0	0	0	0	0
						-14.2	0	0	0	0	0
						-14.1	0	0	0	0	0
						-14	0	0	0	0	0
						-13.9	0	0	0	0	0
						-13.8	0	0	0	0	0
						-13.7	0	0	0	0	0
						-13.6	0	0	0	0	0
						-13.5	0	0	0	0	0
						-13.4	0	0	0	0	0
						-13.3	0	0	0	0	0
						-13.2	0	0	0	0	0
						-13.1	0	0	0	0	0
						-13	0	0	0	0	0
						-12.9	0	0	0	0	0
						-12.8	0	0	0	0	0
						-12.7	0	0	0	0	0
						-12.6	0	0	0	0	0
						-12.5	0	0	0	0	0
						-12.4	0	0	0	0	0
						-12.3	0	0	0	0	0
						-12.2	0	0	0	0	0
						-12.1	0	0	0	0	0
						-12	0	0	0	0	0
						-11.9	0	0	0	0	0
						-11.8	0	0	0	0	0
						-11.7	0	0	0	0	0
						-11.6	0	0	0	0	0
						-11.5	0	0	0	0	0
						-11.4	0	0	0	0	0
						-11.3	0	0	0	0	0
						-11.2	0	0	0	0	0
						-11.1	0	0	0	0	0
						-11	0	0	0	0	0
						-10.9	0	0	0	0	0
						-10.8	0	0	0	0	0
						-10.7	0	0	0	0	0
						-10.6	0	0	0	0	0
						-10.5	0	0	0	0	0
						-10.4	0	0	0	0	0
						-10.3	0	0	0	0	0
						-10.2	0	0	0	0	0
						-10.1	0	0	0	0	0
						-10	0	0	0	0	0
						-9.9	0	0	0	0	0
						-9.8	0	0	0	0	0
						-9.7	0	0	0	0	0
						-9.6	0	0	0	0	0
						-9.5	0	0	0	0	0
						-9.4	0	0	0	0	0
						-9.3	0	0	0	0	0
						-9.2	0	0	0	0	0
						-9.1	0	0	0	0	0
						-9	0	0	0	0	0
						-8.9	0	0	0	0	0
						-8.8	0	0	0	0	0
						-8.7	0	0	0	0	0
						-8.6	0	0	0	0	0
						-8.5	0	0	0	0	0
						-8.4	0	0	0	0	0
						-8.3	0	0	0	0	0
						-8.2	0	0	0	0	0
						-8.1	0	0	0	0	0
						-8	0	0	0	0	0
						-7.9	0	0	0	0	0
						-7.8	0	0	0	0	0
						-7.7	0	0	0	0	0
						-7.6	0	0	0	0	0
						-7.5	0	0	0	0	0
						-7.4	0	0	0	0	0
						-7.3	0	0	0	0	0
						-7.2	0	0	0	0	0
						-7.1	0	0	0	0	0
						-7	0	0	0	0	0
						-6.9	0	0	0	0	0
						-6.8	0	0	0	0	0
						-6.7	0	0	0	0	0
						-6.6	0	0	0	0	0
						-6.5	0	0	0	0	0
						-6.4	0	0	0	0	0
						-6.3	0	0	0	0	0
						-6.2	0	0	0	0	0
						-6.1	0	0	0	0	0
						-6	0	0	0	0	0
						-5.9	0	0	0	0	0
						-5.8	0	0	0	0	0
						-5.7	0	0	0	0	0
						-5.6	0	0	0	0	0
						-5.5	0	0	0	0	0
						-5.4	0	0	0	0	0
						-5.3	0	0	0	0	0
						-5.2	0	0	0	0	0
						-5.1	0	0	0	0	0
						-5	0	0	0	0	0
						-4.9	0	0	0	0	0
						-4.8	0	0	0	0	0
						-4.7	0	0	0	0	0
						-4.6	0	0	0	0	0
						-4.5	0	0	0	0	0
						-4.4	0	0	0	0	0
						-4.3	0	0	0	0	0
						-4.2	0	0	0	0	0
						-4.1	0	0	0	0	0
						-4	0	0	0	0	0
						-3.9	0	0	0	0	0
						-3.8	0	0	0	0	0
						-3.7	0	0	0	0	0
						-3.6	0	0	0	0	0
						-3.5	0	0	0	0	0
						-3.4	0	0	0	0	0
						-3.3	0	0	0	0	0
						-3.2	0	0	0	0	0
						-3.1	0	0	0	0	0
						-3	0	0	0	0	0
						-2.9	0	0	0	0	0
						-2.8	0	0	0	0	0
						-2.7	0	0	0	0	0
						-2.6	0	0	0	0	0
						-2.5	0	0	0	0	0
						-2.4	0	0	0	0	0
						-2.3	0	0	0	0	0
						-2.2	0	0	0	0	0
						-2.1	0	0	0	0	0
						-2	0	0	0	0	0
						-1.9	0	0	0	0	0
						-1.8	0	0	0	0	0
						-1.7	0	0	0	0	0
						-1.6	0	0	0	0	0
						-1.5	0	0	0	0	0
						-1.4	0	0	0	0	0
						-1.3	0	0	0	0	0
						-1.2	0	0	0	0	0
						-1.1	0	0	0	0	0
						-1	0	0	0	0	0
						-0.900002	0	0	0	0	0
						-0.799999	0	0	0	0	0
						-0.700001	0	0	0	0	0
						-0.600002	0	0	0	0	0
						-0.5	0	0	0	0	0
						-0.400002	0	0	0	0	0
						-0.299999	0	0	0	0	0
						-0.200001	0	0	0	0	0
						-0.100002	0	0	0	0.00048746	0.00255338
						0	0	0	0.00300833	0.00097486	0.00510676
						0.0999985	0	1.04e-07	0.00601344	0.00146219	0.00765994
						0.200001	1.04e-07	2.08e-07	0.00901558	0.00194946	0.0102131
						0.299999	2.09e-07	3.12e-07	0.0120145	0.00243664	0.0127661
						0.399998	3.13e-07	4.16e-07	0.0150104	0.00292376	0.015319
						0.5	4.17e-07	5.19e-07	0.0180034	0.00341083	0.0178719
						0.599998	5.21e-07	6.22e-07	0.0209932	0.00389781	0.0204246
						0.700001	6.24e-07	7.26e-07	0.0239801	0.00438474	0.0229773
						0.799999	7.28e-07	8.29e-07	0.0269639	0.00487159	0.0255298
						0.899998	8.31e-07	9.31e-07	0.0299447	0.00535837	0.0280822
						1	9.34e-07	1.03e-06	0.0329227	0.0058451	0.0306346
						1.1	1.04e-06	1.14e-06	0.0358976	0.00633174	0.0331868
						1.2	1.14e-06	1.24e-06	0.0388696	0.00681834	0.0357391
						1.3	1.24e-06	1.34e-06	0.0418386	0.00730485	0.0382911
						1.4	1.35e-06	1.44e-06	0.0448047	0.00779129	0.040843
						1.5	1.45e-06	1.55e-06	0.047768	0.00827768	0.043395
						1.6	1.55e-06	1.65e-06	0.0507283	0.00876398	0.0459467
						1.7	1.65e-06	1.75e-06	0.0536858	0.00925024	0.0484985
						1.8	1.75e-06	1.85e-06	0.0566403	0.00973641	0.05105
						1.9	1.86e-06	1.95e-06	0.0595921	0.0102225	0.0536015
						2	1.96e-06	2.05e-06	0.062541	0.0107086	0.056153
						2.1	2.06e-06	2.15e-06	0.0654871	0.0111945	0.0587043
						2.2	2.16e-06	2.25e-06	0.0684304	0.0116804	0.0612555
						2.3	2.26e-06	2.36e-06	0.0713708	0.0121663	0.0638067
						2.4	2.36e-06	2.46e-06	0.0743085	0.012652	0.0663577
						2.5	2.46e-06	2.56e-06	0.0772435	0.0131378	0.0689087
						2.6	2.56e-06	2.66e-06	0.0801756	0.0136234	0.0714595
						2.7	2.66e-06	2.76e-06	0.0831051	0.014109	0.0740103
						2.8	2.76e-06	2.86e-06	0.0860318	0.0145945	0.076561
						2.9	2.86e-06	2.96e-06	0.0889557	0.0150799	0.0791115
						3	2.96e-06	3.06e-06	0.0918771	0.0155653	0.0816621
						3.1	3.06e-06	3.16e-06	0.0947956	0.0160506	0.0842124
						3.2	3.16e-06	3.26e-06	0.0977116	0.0165358	0.0867628
						3.3	3.26e-06	3.35e-06	0.100625	0.0170209	0.089313
						3.4	3.36e-06	3.45e-06	0.103535	0.017506	0.0918631
						3.5	3.46e-06	3.55e-06	0.106443	0.0179911	0.0944132
						3.6	3.56e-06	3.65e-06	0.109349	0.018476	0.0969631
						3.7	3.66e-06	3.75e-06	0.112251	0.0189609	0.0995131
						3.8	3.76e-06	3.85e-06	0.115151	0.0194458	0.102063
						3.9	3.86e-06	3.95e-06	0.118049	0.0199305	0.104612
						4	3.95e-06	4.04e-06	0.120944	0.0204152	0.107162
						4.1	4.05e-06	4.14e-06	0.123836	0.0208998	0.109712
						4.2	4.15e-06	4.24e-06	0.126726	0.0213844	0.112261
						4.3	4.25e-06	4.34e-06	0.129613	0.0218689	0.11481
						4.4	4.35e-06	4.44e-06	0.132498	0.0223533	0.11736
						4.5	4.44e-06	4.53e-06	0.13538	0.0228376	0.119909
						4.6	4.54e-06	4.63e-06	0.13826	0.0233219	0.122458
						4.7	4.64e-06	4.73e-06	0.141137	0.0238062	0.125007
						4.8	4.74e-06	4.83e-06	0.144012	0.0242903	0.127556
						4.9	4.83e-06	4.92e-06	0.146884	0.0247744	0.130105
						5	4.93e-06	5.02e-06	0.149754	0.0252584	0.132653
						5.1	5.03e-06	5.12e-06	0.152621	0.0257423	0.135202
						5.2	5.12e-06	5.21e-06	0.155486	0.0262262	0.137751
						5.3	5.22e-06	5.31e-06	0.158348	0.02671	0.140299
						5.4	5.31e-06	5.4e-06	0.161208	0.0271938	0.142847
						5.5	5.41e-06	5.5e-06	0.164066	0.0276775	0.145396
						5.6	5.51e-06	5.6e-06	0.166921	0.0281611	0.147944
						5.7	5.6e-06	5.69e-06	0.169774	0.0286446	0.150492
						5.8	5.7e-06	5.79e-06	0.172625	0.0291281	0.15304
						5.9	5.79e-06	5.88e-06	0.175473	0.0296115	0.155588
						6	5.89e-06	5.98e-06	0.178319	0.0300949	0.158136
						6.1	5.98e-06	6.07e-06	0.181162	0.0305781	0.160684
						6.2	6.08e-06	6.17e-06	0.184003	0.0310614	0.163232
						6.3	6.17e-06	6.26e-06	0.186842	0.0315445	0.165779
						6.4	6.27e-06	6.36e-06	0.189679	0.0320276	0.168327
						6.5	6.36e-06	6.45e-06	0.192513	0.0325106	0.170874
						6.6	6.46e-06	6.55e-06	0.195345	0.0329935	0.173422
						6.7	6.55e-06	6.64e-06	0.198174	0.0334764	0.175969
						6.8	6.65e-06	6.74e-06	0.201002	0.0339592	0.178516
						6.9	6.74e-06	6.83e-06	0.203827	0.0344419	0.181063
						7	6.83e-06	6.92e-06	0.20665	0.0349246	0.183611
						7.1	6.93e-06	7.02e-06	0.209471	0.0354072	0.186157
						7.2	7.02e-06	7.11e-06	0.212289	0.0358898	0.188704
						7.3	7.11e-06	7.2e-06	0.215105	0.0363722	0.191251
						7.4	7.21e-06	7.3e-06	0.217919	0.0368546	0.193798
						7.5	7.3e-06	7.39e-06	0.220731	0.037337	0.196345
						7.6	7.39e-06	7.48e-06	0.223541	0.0378192	0.198891
						7.7	7.49e-06	7.58e-06	0.226349	0.0383014	0.201438
						7.8	7.58e-06	7.67e-06	0.229154	0.0387836	0.203984
						7.9	7.67e-06	7.76e-06	0.231957	0.0392656	0.20653
						8	7.76e-06	7.85e-06	0.234758	0.0397477	0.209077
						8.1	7.85e-06	7.95e-06	0.237557	0.0402296	0.211623
						8.2	7.95e-06	8.04e-06	0.240354	0.0407115	0.214169
						8.3	8.04e-06	8.13e-06	0.243149	0.0411932	0.216715
						8.4	8.13e-06	8.22e-06	0.245942	0.041675	0.219261
						8.5	8.22e-06	8.31e-06	0.248732	0.0421566	0.221807
						8.6	8.31e-06	8.41e-06	0.251521	0.0426382	0.224353
						8.7	8.4e-06	8.5e-06	0.254307	0.0431198	0.226898
						8.8	8.5e-06	8.59e-06	0.257092	0.0436012	0.229444
						8.9	8.59e-06	8.68e-06	0.259874	0.0440826	0.23199
						9	8.68e-06	8.77e-06	0.262654	0.044564	0.234535
						9.1	8.77e-06	8.86e-06	0.265432	0.0450452	0.237081
						9.2	8.86e-06	8.95e-06	0.268209	0.0455264	0.239626
						9.3	8.95e-06	9.04e-06	0.270983	0.0460076	0.242171
						9.4	9.04e-06	9.13e-06	0.273755	0.0464886	0.244716
						9.5	9.13e-06	9.22e-06	0.276525	0.0469696	0.247261
						9.6	9.22e-06	9.31e-06	0.279294	0.0474506	0.249806
						9.7	9.31e-06	9.4e-06	0.28206	0.0479314	0.252351
						9.8	9.4e-06	9.49e-06	0.284824	0.0484122	0.254896
						9.9	9.49e-06	9.58e-06	0.287587	0.0488929	0.257441
						10	9.58e-06	9.67e-06	0.290347	0.0493736	0.259986
						10.1	9.67e-06	9.76e-06	0.293106	0.0498542	0.26253
						10.2	9.76e-06	9.85e-06	0.295862	0.0503347	0.265075
						10.3	9.85e-06	9.94e-06	0.298617	0.0508152	0.267619
						10.4	9.93e-06	1e-05	0.30137	0.0512956	0.270164
						10.5	1e-05	1.01e-05	0.304121	0.0517759	0.272708
						10.6	1.01e-05	1.02e-05	0.30687	0.0522562	0.275253
						10.7	1.02e-05	1.03e-05	0.309617	0.0527364	0.277797
						10.8	1.03e-05	1.04e-05	0.312362	0.0532165	0.280341
						10.9	1.04e-05	1.05e-05	0.315105	0.0536966	0.282885
						11	1.05e-05	1.06e-05	0.317847	0.0541766	0.285429
						11.1	1.06e-05	1.07e-05	0.320586	0.0546565	0.287973
						11.2	1.06e-05	1.07e-05	0.323324	0.0551364	0.290517
						11.3	1.07e-05	1.08e-05	0.32606	0.0556162	0.29306
						11.4	1.08e-05	1.09e-05	0.328794	0.0560959	0.295604
						11.5	1.09e-05	1.1e-05	0.331527	0.0565755	0.298148
						11.6	1.1e-05	1.11e-05	0.334257	0.0570551	0.300691
						11.7	1.11e-05	1.12e-05	0.336986	0.0575347	0.303235
						11.8	1.12e-05	1.13e-05	0.339713	0.0580141	0.305778
						11.9	1.13e-05	1.14e-05	0.342438	0.0584935	0.308321
						12	1.13e-05	1.14e-05	0.345162	0.0589729	0.310865
						12.1	1.14e-05	1.15e-05	0.347883	0.0594521	0.313408
						12.2	1.15e-05	1.16e-05	0.350603	0.0599313	0.315951
						12.3	1.16e-05	1.17e-05	0.353321	0.0604104	0.318494
						12.4	1.17e-05	1.18e-05	0.356038	0.0608895	0.321037
						12.5	1.18e-05	1.19e-05	0.358753	0.0613685	0.32358
						12.6	1.19e-05	1.2e-05	0.361466	0.0618474	0.326123
						12.7	1.19e-05	1.2e-05	0.364177	0.0623263	0.328666
						12.8	1.2e-05	1.21e-05	0.366886	0.0628051	0.331208
						12.9	1.21e-05	1.22e-05	0.369594	0.0632838	0.333751
						13	1.22e-05	1.23e-05	0.372301	0.0637625	0.336293
						13.1	1.23e-05	1.24e-05	0.375005	0.0642411	0.338836
						13.2	1.24e-05	1.25e-05	0.377708	0.0647196	0.341378
						13.3	1.25e-05	1.26e-05	0.380409	0.065198	0.343921
						13.4	1.25e-05	1.26e-05	0.383109	0.0656764	0.346463
						13.5	1.26e-05	1.27e-05	0.385806	0.0661548	0.349005
						13.6	1.27e-05	1.28e-05	0.388503	0.066633	0.351547
						13.7	1.28e-05	1.29e-05	0.391197	0.0671112	0.354089
						13.8	1.29e-05	1.3e-05	0.39389	0.0675894	0.356631
						13.9	1.3e-05	1.31e-05	0.396582	0.0680674	0.359173
						14	1.3e-05	1.32e-05	0.399271	0.0685454	0.361715
						14.1	1.31e-05	1.32e-05	0.40196	0.0690234	0.364257
						14.2	1.32e-05	1.33e-05	0.404646	0.0695012	0.366799
						14.3	1.33e-05	1.34e-05	0.407331	0.069979	0.36934
						14.4	1.34e-05	1.35e-05	0.410014	0.0704567	0.371882
						14.5	1.35e-05	1.36e-05	0.412696	0.0709344	0.374423
						14.6	1.35e-05	1.37e-05	0.415376	0.071412	0.376965
						14.7	1.36e-05	1.37e-05	0.418055	0.0718896	0.379506
						14.8	1.37e-05	1.38e-05	0.420732	0.072367	0.382047
						14.9	1.38e-05	1.39e-05	0.423408	0.0728444	0.384589
						15	1.39e-05	1.4e-05	0.426082	0.0733218	0.38713
						15.1	1.4e-05	1.41e-05	0.428755	0.073799	0.389671
						15.2	1.4e-05	1.42e-05	0.431426	0.0742762	0.392212
						15.3	1.41e-05	1.42e-05	0.434095	0.0747534	0.394753
						15.4	1.42e-05	1.43e-05	0.436763	0.0752304	0.397294
						15.5	1.43e-05	1.44e-05	0.43943	0.0757074	0.399835
						15.6	1.44e-05	1.45e-05	0.442094	0.0761844	0.402376
						15.7	1.44e-05	1.46e-05	0.444758	0.0766613	0.404916
						15.8	1.45e-05	1.47e-05	0.44742	0.077138	0.407457
						15.9	1.46e-05	1.47e-05	0.450081	0.0776148	0.409998
						16	1.47e-05	1.48e-05	0.45274	0.0780915	0.412538
						16.1	1.48e-05	1.49e-05	0.455397	0.0785681	0.415079
						16.2	1.49e-05	1.5e-05	0.458054	0.0790446	0.417619
						16.3	1.49e-05	1.51e-05	0.460708	0.0795211	0.420159
						16.4	1.5e-05	1.51e-05	0.463361	0.0799975	0.422699
						16.5	1.51e-05	1.52e-05	0.466013	0.0804738	0.42524
						16.6	1.52e-05	1.53e-05	0.468664	0.0809501	0.42778
						16.7	1.53e-05	1.54e-05	0.471313	0.0814263	0.43032
						16.8	1.53e-05	1.55e-05	0.47396	0.0819024	0.43286
						16.9	1.54e-05	1.56e-05	0.476607	0.0823785	0.4354
						17	1.55e-05	1.56e-05	0.479251	0.0828545	0.43794
						17.1	1.56e-05	1.57e-05	0.481895	0.0833305	0.44048
						17.2	1.57e-05	1.58e-05	0.484537	0.0838064	0.443019
						17.3	1.57e-05	1.59e-05	0.487177	0.0842822	0.445559
						17.4	1.58e-05	1.6e-05	0.489817	0.0847579	0.448099
						17.5	1.59e-05	1.6e-05	0.492455	0.0852336	0.450638
						17.6	1.6e-05	1.61e-05	0.495091	0.0857092	0.453178
						17.7	1.61e-05	1.62e-05	0.497726	0.0861848	0.455717
						17.8	1.61e-05	1.63e-05	0.50036	0.0866602	0.458257
						17.9	1.62e-05	1.64e-05	0.502993	0.0871356	0.460796
						18	1.63e-05	1.64e-05	0.505624	0.087611	0.463335
						18.1	1.64e-05	1.65e-05	0.508254	0.0880863	0.465874
						18.2	1.65e-05	1.66e-05	0.510882	0.0885615	0.468414
						18.3	1.65e-05	1.67e-05	0.513509	0.0890366	0.470953
						18.4	1.66e-05	1.68e-05	0.516135	0.0895117	0.473492
						18.5	1.67e-05	1.68e-05	0.51876	0.0899868	0.476031
						18.6	1.68e-05	1.69e-05	0.521383	0.0904617	0.478569
						18.7	1.68e-05	1.7e-05	0.524005	0.0909366	0.481108
						18.8	1.69e-05	1.71e-05	0.526626	0.0914114	0.483647
						18.9	1.7e-05	1.71e-05	0.529245	0.0918861	0.486186
						19	1.71e-05	1.72e-05	0.531863	0.0923608	0.488724
						19.1	1.72e-05	1.73e-05	0.53448	0.0928355	0.491263
						19.2	1.72e-05	1.74e-05	0.537096	0.09331	0.493802
						19.3	1.73e-05	1.75e-05	0.53971	0.0937845	0.49634
						19.4	1.74e-05	1.75e-05	0.542323	0.0942589	0.498878
						19.5	1.75e-05	1.76e-05	0.544935	0.0947333	0.501417
						19.6	1.75e-05	1.77e-05	0.547546	0.0952076	0.503955
						19.7	1.76e-05	1.78e-05	0.550155	0.0956818	0.506493
						19.8	1.77e-05	1.78e-05	0.552764	0.096156	0.509031
						19.9	1.78e-05	1.79e-05	0.55537	0.0966301	0.511569
						20	1.78e-05	1.8e-05	0.557976	0.0971041	0.514108
						20.1	1.79e-05	1.81e-05	0.560581	0.0975781	0.516646
						20.2	1.8e-05	1.82e-05	0.563184	0.098052	0.519184
						20.3	1.81e-05	1.82e-05	0.565786	0.0985258	0.521721
						20.4	1.81e-05	1.83e-05	0.568387	0.0989996	0.524259
						20.5	1.82e-05	1.84e-05	0.570987	0.0994733	0.526797
						20.6	1.83e-05	1.85e-05	0.573585	0.0999469	0.529335
						20.7	1.84e-05	1.85e-05	0.576183	0.10042	0.531872
						20.8	1.85e-05	1.86e-05	0.578779	0.100894	0.53441
						20.9	1.85e-05	1.87e-05	0.581374	0.101367	0.536947
						21	1.86e-05	1.88e-05	0.583968	0.101841	0.539485
						21.1	1.87e-05	1.88e-05	0.586561	0.102314	0.542022
						21.2	1.88e-05	1.89e-05	0.589152	0.102787	0.54456
						21.3	1.88e-05	1.9e-05	0.591743	0.103261	0.547097
						21.4	1.89e-05	1.91e-05	0.594332	0.103734	0.549634
						21.5	1.9e-05	1.91e-05	0.59692	0.104207	0.552171
						21.6	1.91e-05	1.92e-05	0.599507	0.10468	0.554708
						21.7	1.91e-05	1.93e-05	0.602093	0.105153	0.557246
						21.8	1.92e-05	1.94e-05	0.604678	0.105625	0.559782
						21.9	1.93e-05	1.95e-05	0.607262	0.106098	0.562319
						22	1.93e-05	1.95e-05	0.609844	0.106571	0.564856
						22.1	1.94e-05	1.96e-05	0.612426	0.107044	0.567393
						22.2	1.95e-05	1.97e-05	0.615006	0.107516	0.56993
						22.3	1.96e-05	1.98e-05	0.617585	0.107989	0.572467
						22.4	1.96e-05	1.98e-05	0.620163	0.108461	0.575003
						22.5	1.97e-05	1.99e-05	0.622741	0.108934	0.57754
						22.6	1.98e-05	2e-05	0.625317	0.109406	0.580076
						22.7	1.99e-05	2e-05	0.627892	0.109878	0.582613
						22.8	1.99e-05	2.01e-05	0.630465	0.11035	0.585149
						22.9	2e-05	2.02e-05	0.633038	0.110822	0.587686
						23	2.01e-05	2.03e-05	0.63561	0.111294	0.590222
						23.1	2.02e-05	2.03e-05	0.638181	0.111766	0.592758
						23.2	2.02e-05	2.04e-05	0.640751	0.112238	0.595295
						23.3	2.03e-05	2.05e-05	0.643319	0.11271	0.597831
						23.4	2.04e-05	2.06e-05	0.645887	0.113182	0.600367
						23.5	2.04e-05	2.06e-05	0.648453	0.113654	0.602903
						23.6	2.05e-05	2.07e-05	0.651019	0.114125	0.605439
						23.7	2.06e-05	2.08e-05	0.653583	0.114597	0.607975
						23.8	2.07e-05	2.09e-05	0.656147	0.115069	0.610511
						23.9	2.07e-05	2.09e-05	0.658709	0.11554	0.613047
						24	2.08e-05	2.1e-05	0.661271	0.116011	0.615583
						24.1	2.09e-05	2.11e-05	0.663831	0.116483	0.618118
						24.2	2.09e-05	2.12e-05	0.666391	0.116954	0.620654
						24.3	2.1e-05	2.12e-05	0.668949	0.117425	0.62319
						24.4	2.11e-05	2.13e-05	0.671507	0.117896	0.625725
						24.5	2.12e-05	2.14e-05	0.674063	0.118368	0.628261
						24.6	2.12e-05	2.14e-05	0.676619	0.118839	0.630796
						24.7	2.13e-05	2.15e-05	0.679173	0.119309	0.633332
						24.8	2.14e-05	2.16e-05	0.681727	0.11978	0.635867
						24.9	2.14e-05	2.17e-05	0.684279	0.120251	0.638402
						25	2.15e-05	2.17e-05	0.686831	0.120722	0.640937
						25.1	2.16e-05	2.18e-05	0.689381	0.121193	0.643473
						25.2	2.17e-05	2.19e-05	0.691931	0.121663	0.646008
						25.3	2.17e-05	2.19e-05	0.69448	0.122134	0.648543
						25.4	2.18e-05	2.2e-05	0.697028	0.122604	0.651078
						25.5	2.19e-05	2.21e-05	0.699575	0.123075	0.653613
						25.6	2.19e-05	2.22e-05	0.702121	0.123545	0.656148
						25.7	2.2e-05	2.22e-05	0.704666	0.124015	0.658683
						25.8	2.21e-05	2.23e-05	0.70721	0.124486	0.661218
						25.9	2.21e-05	2.24e-05	0.709753	0.124956	0.663752
						26	2.22e-05	2.24e-05	0.712295	0.125426	0.666287
						26.1	2.23e-05	2.25e-05	0.714836	0.125896	0.668822
						26.2	2.24e-05	2.26e-05	0.717377	0.126366	0.671356
						26.3	2.24e-05	2.27e-05	0.719916	0.126836	0.673891
						26.4	2.25e-05	2.27e-05	0.722455	0.127306	0.676425
						26.5	2.26e-05	2.28e-05	0.724992	0.127775	0.67896
						26.6	2.26e-05	2.29e-05	0.727529	0.128245	0.681494
						26.7	2.27e-05	2.29e-05	0.730065	0.128715	0.684029
						26.8	2.28e-05	2.3e-05	0.7326	0.129184	0.686563
						26.9	2.28e-05	2.31e-05	0.735134	0.129654	0.689097
						27	2.29e-05	2.31e-05	0.737667	0.130123	0.691631
						27.1	2.3e-05	2.32e-05	0.7402	0.130593	0.694166
						27.2	2.3e-05	2.33e-05	0.742731	0.131062	0.6967
						27.3	2.31e-05	2.34e-05	0.745262	0.131531	0.699234
						27.4	2.32e-05	2.34e-05	0.747792	0.132	0.701768
						27.5	2.32e-05	2.35e-05	0.750321	0.132469	0.704302
						27.6	2.33e-05	2.36e-05	0.752849	0.132939	0.706836
						27.7	2.34e-05	2.36e-05	0.755376	0.133408	0.70937
						27.8	2.35e-05	2.37e-05	0.757902	0.133876	0.711903
						27.9	2.35e-05	2.38e-05	0.760428	0.134345	0.714437
						28	2.36e-05	2.38e-05	0.762952	0.134814	0.716971
						28.1	2.37e-05	2.39e-05	0.765476	0.135283	0.719505
						28.2	2.37e-05	2.4e-05	0.767999	0.135752	0.722038
						28.3	2.38e-05	2.4e-05	0.770522	0.13622	0.724572
						28.4	2.39e-05	2.41e-05	0.773043	0.136689	0.727105
						28.5	2.39e-05	2.42e-05	0.775563	0.137157	0.729639
						28.6	2.4e-05	2.42e-05	0.778083	0.137626	0.732172
						28.7	2.41e-05	2.43e-05	0.780602	0.138094	0.734706
						28.8	2.41e-05	2.44e-05	0.78312	0.138562	0.737239
						28.9	2.42e-05	2.44e-05	0.785637	0.13903	0.739772
						29	2.43e-05	2.45e-05	0.788154	0.139499	0.742305
						29.1	2.43e-05	2.46e-05	0.79067	0.139967	0.744839
						29.2	2.44e-05	2.47e-05	0.793185	0.140435	0.747372
						29.3	2.45e-05	2.47e-05	0.795699	0.140903	0.749905
						29.4	2.45e-05	2.48e-05	0.798212	0.14137	0.752438
						29.5	2.46e-05	2.49e-05	0.800725	0.141838	0.754971
						29.6	2.47e-05	2.49e-05	0.803236	0.142306	0.757504
						29.7	2.47e-05	2.5e-05	0.805747	0.142774	0.760037
						29.8	2.48e-05	2.51e-05	0.808258	0.143241	0.762569
						29.9	2.48e-05	2.51e-05	0.810767	0.143709	0.765102
						30	2.49e-05	2.52e-05	0.813276	0.144176	0.767635
						30.1	2.5e-05	2.53e-05	0.815784	0.144644	0.770168
						30.2	2.5e-05	2.53e-05	0.818291	0.145111	0.7727
						30.3	2.51e-05	2.54e-05	0.820797	0.145579	0.775233
						30.4	2.52e-05	2.55e-05	0.823303	0.146046	0.777765
						30.5	2.52e-05	2.55e-05	0.825808	0.146513	0.780298
						30.6	2.53e-05	2.56e-05	0.828312	0.14698	0.782831
						30.7	2.54e-05	2.57e-05	0.830815	0.147447	0.785363
						30.8	2.54e-05	2.57e-05	0.833318	0.147914	0.787895
						30.9	2.55e-05	2.58e-05	0.83582	0.148381	0.790428
						31	2.56e-05	2.59e-05	0.838321	0.148848	0.79296
						31.1	2.56e-05	2.59e-05	0.840822	0.149315	0.795492
						31.2	2.57e-05	2.6e-05	0.843321	0.149781	0.798024
						31.3	2.58e-05	2.6e-05	0.84582	0.150248	0.800556
						31.4	2.58e-05	2.61e-05	0.848319	0.150715	0.803088
						31.5	2.59e-05	2.62e-05	0.850816	0.151181	0.80562
						31.6	2.59e-05	2.62e-05	0.853313	0.151648	0.808153
						31.7	2.6e-05	2.63e-05	0.855809	0.152114	0.810685
						31.8	2.61e-05	2.64e-05	0.858305	0.15258	0.813216
						31.9	2.61e-05	2.64e-05	0.8608	0.153047	0.815748
						32	2.62e-05	2.65e-05	0.863294	0.153513	0.81828
						32.1	2.63e-05	2.66e-05	0.865787	0.153979	0.820812
						32.2	2.63e-05	2.66e-05	0.86828	0.154445	0.823344
						32.3	2.64e-05	2.67e-05	0.870772	0.154911	0.825875
						32.4	2.65e-05	2.68e-05	0.873263	0.155377	0.828407
						32.5	2.65e-05	2.68e-05	0.875754	0.155843	0.830938
						32.6	2.66e-05	2.69e-05	0.878244	0.156309	0.83347
						32.7	2.66e-05	2.7e-05	0.880733	0.156774	0.836001
						32.8	2.67e-05	2.7e-05	0.883221	0.15724	0.838533
						32.9	2.68e-05	2.71e-05	0.885709	0.157706	0.841064
						33	2.68e-05	2.71e-05	0.888197	0.158171	0.843596
						33.1	2.69e-05	2.72e-05	0.890683	0.158637	0.846127
						33.2	2.7e-05	2.73e-05	0.893169	0.159102	0.848658
						33.3	2.7e-05	2.73e-05	0.895654	0.159568	0.851189
						33.4	2.71e-05	2.74e-05	0.898139	0.160033	0.853721
						33.5	2.71e-05	2.75e-05	0.900623	0.160498	0.856252
						33.6	2.72e-05	2.75e-05	0.903106	0.160963	0.858783
						33.7	2.73e-05	2.76e-05	0.905589	0.161428	0.861314
						33.8	2.73e-05	2.77e-05	0.908071	0.161893	0.863845
						33.9	2.74e-05	2.77e-05	0.910552	0.162358	0.866376
						34	2.74e-05	2.78e-05	0.913033	0.162823	0.868907
						34.1	2.75e-05	2.78e-05	0.915513	0.163288	0.871438
						34.2	2.76e-05	2.79e-05	0.917993	0.163753	0.873969
						34.3	2.76e-05	2.8e-05	0.920471	0.164218	0.876499
						34.4	2.77e-05	2.8e-05	0.92295	0.164682	0.87903
						34.5	2.78e-05	2.81e-05	0.925427	0.165147	0.881561
						34.6	2.78e-05	2.82e-05	0.927904	0.165611	0.884091
						34.7	2.79e-05	2.82e-05	0.930381	0.166076	0.886622
						34.8	2.79e-05	2.83e-05	0.932856	0.16654	0.889153
						34.9	2.8e-05	2.83e-05	0.935331	0.167005	0.891683
						35	2.81e-05	2.84e-05	0.937806	0.167469	0.894213
						35.1	2.81e-05	2.85e-05	0.94028	0.167933	0.896744
						35.2	2.82e-05	2.85e-05	0.942753	0.168397	0.899274
						35.3	2.82e-05	2.86e-05	0.945226	0.168861	0.901805
						35.4	2.83e-05	2.87e-05	0.947698	0.169325	0.904335
						35.5	2.84e-05	2.87e-05	0.950169	0.169789	0.906865
						35.6	2.84e-05	2.88e-05	0.95264	0.170253	0.909396
						35.7	2.85e-05	2.88e-05	0.955111	0.170717	0.911926
						35.8	2.85e-05	2.89e-05	0.95758	0.171181	0.914456
						35.9	2.86e-05	2.9e-05	0.96005	0.171644	0.916986
						36	2.87e-05	2.9e-05	0.962518	0.172108	0.919516
						36.1	2.87e-05	2.91e-05	0.964986	0.172572	0.922046
						36.2	2.88e-05	2.91e-05	0.967454	0.173035	0.924576
						36.3	2.88e-05	2.92e-05	0.96992	0.173498	0.927106
						36.4	2.89e-05	2.93e-05	0.972387	0.173962	0.929636
						36.5	2.9e-05	2.93e-05	0.974852	0.174425	0.932165
						36.6	2.9e-05	2.94e-05	0.977317	0.174888	0.934695
						36.7	2.91e-05	2.94e-05	0.979782	0.175352	0.937225
						36.8	2.91e-05	2.95e-05	0.982246	0.175815	0.939755
						36.9	2.92e-05	2.96e-05	0.984709	0.176278	0.942284
						37	2.93e-05	2.96e-05	0.987172	0.176741	0.944814
						37.1	2.93e-05	2.97e-05	0.989635	0.177204	0.947344
						37.2	2.94e-05	2.97e-05	0.992096	0.177667	0.949873
						37.3	2.94e-05	2.98e-05	0.994557	0.178129	0.952403
						37.4	2.95e-05	2.99e-05	0.997018	0.178592	0.954932
						37.5	2.95e-05	2.99e-05	0.999478	0.179055	0.957462
						37.6	2.96e-05	3e-05	1.00194	0.179517	0.959991
						37.7	2.97e-05	3e-05	1.0044	0.17998	0.96252
						37.8	2.97e-05	3.01e-05	1.00686	0.180442	0.96505
						37.9	2.98e-05	3.02e-05	1.00931	0.180905	0.967579
						38	2.98e-05	3.02e-05	1.01177	0.181367	0.970108
						38.1	2.99e-05	3.03e-05	1.01423	0.181829	0.972637
						38.2	3e-05	3.03e-05	1.01668	0.182292	0.975167
						38.3	3e-05	3.04e-05	1.01914	0.182754	0.977696
						38.4	3.01e-05	3.05e-05	1.0216	0.183216	0.980225
						38.5	3.01e-05	3.05e-05	1.02405	0.183678	0.982754
						38.6	3.02e-05	3.06e-05	1.0265	0.18414	0.985283
						38.7	3.02e-05	3.06e-05	1.02896	0.184602	0.987812
						38.8	3.03e-05	3.07e-05	1.03141	0.185063	0.99034
						38.9	3.04e-05	3.08e-05	1.03386	0.185525	0.992869
						39	3.04e-05	3.08e-05	1.03632	0.185987	0.995398
						39.1	3.05e-05	3.09e-05	1.03877	0.186449	0.997927
						39.2	3.05e-05	3.09e-05	1.04122	0.18691	1.00046
						39.3	3.06e-05	3.1e-05	1.04367	0.187372	1.00298
						39.4	3.06e-05	3.11e-05	1.04612	0.187833	1.00551
						39.5	3.07e-05	3.11e-05	1.04857	0.188294	1.00804
						39.6	3.07e-05	3.12e-05	1.05102	0.188756	1.01057
						39.7	3.08e-05	3.12e-05	1.05347	0.189217	1.0131
						39.8	3.09e-05	3.13e-05	1.05592	0.189678	1.01563
						39.9	3.09e-05	3.13e-05	1.05836	0.190139	1.01816
						40	3.1e-05	3.14e-05	1.06081	0.1906	1.02068
						40.1	3.1e-05	3.15e-05	1.06326	0.191061	1.02321
						40.2	3.11e-05	3.15e-05	1.0657	0.191522	1.02574
						40.3	3.11e-05	3.16e-05	1.06815	0.191983	1.02827
						40.4	3.12e-05	3.16e-05	1.0706	0.192444	1.0308
						40.5	3.13e-05	3.17e-05	1.07304	0.192905	1.03333
						40.6	3.13e-05	3.17e-05	1.07548	0.193365	1.03585
						40.7	3.14e-05	3.18e-05	1.07793	0.193826	1.03838
						40.8	3.14e-05	3.19e-05	1.08037	0.194287	1.04091
						40.9	3.15e-05	3.19e-05	1.08281	0.194747	1.04344
						41	3.15e-05	3.2e-05	1.08526	0.195208	1.04597
						41.1	3.16e-05	3.2e-05	1.0877	0.195668	1.04849
						41.2	3.16e-05	3.21e-05	1.09014	0.196128	1.05102
						41.3	3.17e-05	3.21e-05	1.09258	0.196588	1.05355
						41.4	3.18e-05	3.22e-05	1.09502	0.197049	1.05608
						41.5	3.18e-05	3.23e-05	1.09746	0.197509	1.05861
						41.6	3.19e-05	3.23e-05	1.0999	0.197969	1.06113
						41.7	3.19e-05	3.24e-05	1.10234	0.198429	1.06366
						41.8	3.2e-05	3.24e-05	1.10478	0.198889	1.06619
						41.9	3.2e-05	3.25e-05	1.10722	0.199349	1.06872
						42	3.21e-05	3.25e-05	1.10966	0.199808	1.07124
						42.1	3.21e-05	3.26e-05	1.11209	0.200268	1.07377
						42.2	3.22e-05	3.26e-05	1.11453	0.200728	1.0763
						42.3	3.22e-05	3.27e-05	1.11697	0.201187	1.07883
						42.4	3.23e-05	3.28e-05	1.1194	0.201647	1.08135
						42.5	3.23e-05	3.28e-05	1.12184	0.202106	1.08388
						42.6	3.24e-05	3.29e-05	1.12428	0.202566	1.08641
						42.7	3.25e-05	3.29e-05	1.12671	0.203025	1.08894
						42.8	3.25e-05	3.3e-05	1.12914	0.203484	1.09146
						42.9	3.26e-05	3.3e-05	1.13158	0.203944	1.09399
						43	3.26e-05	3.31e-05	1.13401	0.204403	1.09652
						43.1	3.27e-05	3.31e-05	1.13645	0.204862	1.09905
						43.2	3.27e-05	3.32e-05	1.13888	0.205321	1.10157
						43.3	3.28e-05	3.33e-05	1.14131	0.20578	1.1041
						43.4	3.28e-05	3.33e-05	1.14374	0.206239	1.10663
						43.5	3.29e-05	3.34e-05	1.14617	0.206697	1.10915
						43.6	3.29e-05	3.34e-05	1.1486	0.207156	1.11168
						43.7	3.3e-05	3.35e-05	1.15104	0.207615	1.11421
						43.8	3.3e-05	3.35e-05	1.15347	0.208074	1.11674
						43.9	3.31e-05	3.36e-05	1.15589	0.208532	1.11926
						44	3.32e-05	3.36e-05	1.15832	0.208991	1.12179
						44.1	3.32e-05	3.37e-05	1.16075	0.209449	1.12432
						44.2	3.33e-05	3.38e-05	1.16318	0.209908	1.12684
						44.3	3.33e-05	3.38e-05	1.16561	0.210366	1.12937
						44.4	3.34e-05	3.39e-05	1.16804	0.210824	1.1319
						44.5	3.34e-05	3.39e-05	1.17047	0.211282	1.13442
						44.6	3.35e-05	3.4e-05	1.17289	0.21174	1.13695
						44.7	3.35e-05	3.4e-05	1.17532	0.212199	1.13948
						44.8	3.36e-05	3.41e-05	1.17775	0.212657	1.142
						44.9	3.36e-05	3.41e-05	1.18017	0.213114	1.14453
						45	3.37e-05	3.42e-05	1.1826	0.213572	1.14706
						45.1	3.37e-05	3.42e-05	1.18502	0.21403	1.14958
						45.2	3.38e-05	3.43e-05	1.18745	0.214488	1.15211
						45.3	3.38e-05	3.43e-05	1.18987	0.214946	1.15464
						45.4	3.39e-05	3.44e-05	1.19229	0.215403	1.15716
						45.5	3.39e-05	3.45e-05	1.19472	0.215861	1.15969
						45.6	3.4e-05	3.45e-05	1.19714	0.216318	1.16221
						45.7	3.4e-05	3.46e-05	1.19956	0.216776	1.16474
						45.8	3.41e-05	3.46e-05	1.20199	0.217233	1.16727
						45.9	3.41e-05	3.47e-05	1.20441	0.21769	1.16979
						46	3.42e-05	3.47e-05	1.20683	0.218148	1.17232
						46.1	3.42e-05	3.48e-05	1.20925	0.218605	1.17485
						46.2	3.43e-05	3.48e-05	1.21167	0.219062	1.17737
						46.3	3.43e-05	3.49e-05	1.21409	0.219519	1.1799
						46.4	3.44e-05	3.49e-05	1.21651	0.219976	1.18242
						46.5	3.44e-05	3.5e-05	1.21893	0.220433	1.18495
						46.6	3.45e-05	3.5e-05	1.22135	0.22089	1.18748
						46.7	3.45e-05	3.51e-05	1.22377	0.221347	1.19
						46.8	3.46e-05	3.51e-05	1.22619	0.221803	1.19253
						46.9	3.46e-05	3.52e-05	1.22861	0.22226	1.19505
						47	3.47e-05	3.52e-05	1.23102	0.222717	1.19758
						47.1	3.47e-05	3.53e-05	1.23344	0.223173	1.2001
						47.2	3.48e-05	3.53e-05	1.23586	0.22363	1.20263
						47.3	3.49e-05	3.54e-05	1.23828	0.224086	1.20516
						47.4	3.49e-05	3.55e-05	1.24069	0.224543	1.20768
						47.5	3.5e-05	3.55e-05	1.24311	0.224999	1.21021
						47.6	3.5e-05	3.56e-05	1.24552	0.225455	1.21273
						47.7	3.51e-05	3.56e-05	1.24794	0.225911	1.21526
						47.8	3.51e-05	3.57e-05	1.25036	0.226367	1.21778
						47.9	3.52e-05	3.57e-05	1.25277	0.226823	1.22031
						48	3.52e-05	3.58e-05	1.25518	0.227279	1.22284
						48.1	3.52e-05	3.58e-05	1.2576	0.227735	1.22536
						48.2	3.53e-05	3.59e-05	1.26001	0.228191	1.22789
						48.3	3.53e-05	3.59e-05	1.26243	0.228647	1.23041
						48.4	3.54e-05	3.6e-05	1.26484	0.229103	1.23294
						48.5	3.54e-05	3.6e-05	1.26725	0.229558	1.23546
						48.6	3.55e-05	3.61e-05	1.26966	0.230014	1.23799
						48.7	3.55e-05	3.61e-05	1.27208	0.230469	1.24051
						48.8	3.56e-05	3.62e-05	1.27449	0.230925	1.24304
						48.9	3.56e-05	3.62e-05	1.2769	0.23138	1.24556
						49	3.57e-05	3.63e-05	1.27931	0.231836	1.24809
						49.1	3.57e-05	3.63e-05	1.28172	0.232291	1.25061
						49.2	3.58e-05	3.64e-05	1.28413	0.232746	1.25314
						49.3	3.58e-05	3.64e-05	1.28654	0.233201	1.25566
						49.4	3.59e-05	3.65e-05	1.28895	0.233657	1.25819
						49.5	3.59e-05	3.65e-05	1.29136	0.234112	1.26071
						49.6	3.6e-05	3.66e-05	1.29377	0.234567	1.26324
						49.7	3.6e-05	3.66e-05	1.29618	0.235021	1.26576
						49.8	3.61e-05	3.67e-05	1.29859	0.235476	1.26829
						49.9	3.61e-05	3.67e-05	1.30099	0.235931	1.27081
						50	3.62e-05	3.68e-05	1.3034	0.236386	1.27334
						50.1	3.62e-05	3.68e-05	1.30581	0.23684	1.27586
						50.2	3.63e-05	3.69e-05	1.30822	0.237295	1.27839
						50.3	3.63e-05	3.69e-05	1.31062	0.23775	1.28091
						50.4	3.64e-05	3.7e-05	1.31303	0.238204	1.28344
						50.5	3.64e-05	3.7e-05	1.31544	0.238658	1.28596
						50.6	3.65e-05	3.71e-05	1.31784	0.239113	1.28849
						50.7	3.65e-05	3.71e-05	1.32025	0.239567	1.29101
						50.8	3.66e-05	3.72e-05	1.32265	0.240021	1.29353
						50.9	3.66e-05	3.72e-05	1.32506	0.240476	1.29606
						51	3.67e-05	3.73e-05	1.32746	0.24093	1.29858
						51.1	3.67e-05	3.73e-05	1.32987	0.241384	1.30111
						51.2	3.68e-05	3.74e-05	1.33227	0.241838	1.30363
						51.3	3.68e-05	3.74e-05	1.33468	0.242292	1.30616
						51.4	3.68e-05	3.75e-05	1.33708	0.242745	1.30868
						51.5	3.69e-05	3.75e-05	1.33948	0.243199	1.3112
						51.6	3.69e-05	3.76e-05	1.34189	0.243653	1.31373
						51.7	3.7e-05	3.76e-05	1.34429	0.244107	1.31625
						51.8	3.7e-05	3.77e-05	1.34669	0.24456	1.31878
						51.9	3.71e-05	3.77e-05	1.34909	0.245014	1.3213
						52	3.71e-05	3.78e-05	1.35149	0.245467	1.32383
						52.1	3.72e-05	3.78e-05	1.3539	0.245921	1.32635
						52.2	3.72e-05	3.79e-05	1.3563	0.246374	1.32887
						52.3	3.73e-05	3.79e-05	1.3587	0.246827	1.3314
						52.4	3.73e-05	3.8e-05	1.3611	0.24728	1.33392
						52.5	3.74e-05	3.8e-05	1.3635	0.247733	1.33645
						52.6	3.74e-05	3.81e-05	1.3659	0.248187	1.33897
						52.7	3.75e-05	3.81e-05	1.3683	0.24864	1.34149
						52.8	3.75e-05	3.82e-05	1.3707	0.249093	1.34402
						52.9	3.75e-05	3.82e-05	1.3731	0.249545	1.34654
						53	3.76e-05	3.82e-05	1.3755	0.249998	1.34907
						53.1	3.76e-05	3.83e-05	1.37789	0.250451	1.35159
						53.2	3.77e-05	3.83e-05	1.38029	0.250904	1.35411
						53.3	3.77e-05	3.84e-05	1.38269	0.251356	1.35664
						53.4	3.78e-05	3.84e-05	1.38509	0.251809	1.35916
						53.5	3.78e-05	3.85e-05	1.38749	0.252262	1.36168
						53.6	3.79e-05	3.85e-05	1.38988	0.252714	1.36421
						53.7	3.79e-05	3.86e-05	1.39228	0.253166	1.36673
						53.8	3.8e-05	3.86e-05	1.39468	0.253619	1.36925
						53.9	3.8e-05	3.87e-05	1.39707	0.254071	1.37178
						54	3.81e-05	3.87e-05	1.39947	0.254523	1.3743
						54.1	3.81e-05	3.88e-05	1.40187	0.254975	1.37682
						54.2	3.81e-05	3.88e-05	1.40426	0.255428	1.37935
						54.3	3.82e-05	3.89e-05	1.40666	0.25588	1.38187
						54.4	3.82e-05	3.89e-05	1.40905	0.256332	1.38439
						54.5	3.83e-05	3.9e-05	1.41145	0.256783	1.38692
						54.6	3.83e-05	3.9e-05	1.41384	0.257235	1.38944
						54.7	3.84e-05	3.91e-05	1.41624	0.257687	1.39196
						54.8	3.84e-05	3.91e-05	1.41863	0.258139	1.39449
						54.9	3.85e-05	3.91e-05	1.42102	0.25859	1.39701
						55	3.85e-05	3.92e-05	1.42342	0.259042	1.39953
						55.1	3.85e-05	3.92e-05	1.42581	0.259494	1.40206
						55.2	3.86e-05	3.93e-05	1.4282	0.259945	1.40458
						55.3	3.86e-05	3.93e-05	1.4306	0.260396	1.4071
						55.4	3.87e-05	3.94e-05	1.43299	0.260848	1.40963
						55.5	3.87e-05	3.94e-05	1.43538	0.261299	1.41215
						55.6	3.88e-05	3.95e-05	1.43777	0.26175	1.41467
						55.7	3.88e-05	3.95e-05	1.44016	0.262201	1.4172
						55.8	3.89e-05	3.96e-05	1.44256	0.262653	1.41972
						55.9	3.89e-05	3.96e-05	1.44495	0.263104	1.42224
						56	3.89e-05	3.97e-05	1.44734	0.263554	1.42476
						56.1	3.9e-05	3.97e-05	1.44973	0.264005	1.42729
						56.2	3.9e-05	3.98e-05	1.45212	0.264456	1.42981
						56.3	3.91e-05	3.98e-05	1.45451	0.264907	1.43233
						56.4	3.91e-05	3.98e-05	1.4569	0.265358	1.43486
						56.5	3.92e-05	3.99e-05	1.45929	0.265808	1.43738
						56.6	3.92e-05	3.99e-05	1.46168	0.266259	1.4399
						56.7	3.93e-05	4e-05	1.46407	0.26671	1.44242
						56.8	3.93e-05	4e-05	1.46646	0.26716	1.44495
						56.9	3.93e-05	4.01e-05	1.46885	0.26761	1.44747
						57	3.94e-05	4.01e-05	1.47124	0.268061	1.44999
						57.1	3.94e-05	4.02e-05	1.47362	0.268511	1.45251
						57.2	3.95e-05	4.02e-05	1.47601	0.268961	1.45504
						57.3	3.95e-05	4.03e-05	1.4784	0.269411	1.45756
						57.4	3.96e-05	4.03e-05	1.48079	0.269861	1.46008
						57.5	3.96e-05	4.03e-05	1.48318	0.270311	1.4626
						57.6	3.96e-05	4.04e-05	1.48556	0.270761	1.46513
						57.7	3.97e-05	4.04e-05	1.48795	0.271211	1.46765
						57.8	3.97e-05	4.05e-05	1.49034	0.271661	1.47017
						57.9	3.98e-05	4.05e-05	1.49272	0.272111	1.47269
						58	3.98e-05	4.06e-05	1.49511	0.272561	1.47521
						58.1	3.99e-05	4.06e-05	1.4975	0.27301	1.47774
						58.2	3.99e-05	4.07e-05	1.49988	0.27346	1.48026
						58.3	3.99e-05	4.07e-05	1.50227	0.27391	1.48278
						58.4	4e-05	4.07e-05	1.50465	0.274359	1.4853
						58.5	4e-05	4.08e-05	1.50704	0.274808	1.48783
						58.6	4.01e-05	4.08e-05	1.50942	0.275258	1.49035
						58.7	4.01e-05	4.09e-05	1.51181	0.275707	1.49287
						58.8	4.02e-05	4.09e-05	1.51419	0.276156	1.49539
						58.9	4.02e-05	4.1e-05	1.51658	0.276605	1.49791
						59	4.02e-05	4.1e-05	1.51896	0.277055	1.50044
						59.1	4.03e-05	4.11e-05	1.52134	0.277504	1.50296
						59.2	4.03e-05	4.11e-05	1.52373	0.277953	1.50548
						59.3	4.04e-05	4.11e-05	1.52611	0.278401	1.508
						59.4	4.04e-05	4.12e-05	1.52849	0.27885	1.51052
						59.5	4.05e-05	4.12e-05	1.53088	0.279299	1.51304
						59.6	4.05e-05	4.13e-05	1.53326	0.279748	1.51557
						59.7	4.05e-05	4.13e-05	1.53564	0.280197	1.51809
						59.8	4.06e-05	4.14e-05	1.53803	0.280645	1.52061
						59.9	4.06e-05	4.14e-05	1.54041	0.281094	1.52313
						60	4.07e-05	4.14e-05	1.54279	0.281542	1.52565
						60.1	4.07e-05	4.15e-05	1.54517	0.281991	1.52817
						60.2	4.07e-05	4.15e-05	1.54755	0.282439	1.5307
						60.3	4.08e-05	4.16e-05	1.54993	0.282887	1.53322
						60.4	4.08e-05	4.16e-05	1.55231	0.283335	1.53574
						60.5	4.09e-05	4.17e-05	1.5547	0.283784	1.53826
						60.6	4.09e-05	4.17e-05	1.55708	0.284232	1.54078
						60.7	4.1e-05	4.18e-05	1.55946	0.28468	1.5433
						60.8	4.1e-05	4.18e-05	1.56184	0.285128	1.54582
						60.9	4.1e-05	4.18e-05	1.56422	0.285576	1.54835
						61	4.11e-05	4.19e-05	1.5666	0.286024	1.55087
						61.1	4.11e-05	4.19e-05	1.56898	0.286471	1.55339
						61.2	4.12e-05	4.2e-05	1.57136	0.286919	1.55591
						61.3	4.12e-05	4.2e-05	1.57374	0.287367	1.55843
						61.4	4.12e-05	4.21e-05	1.57611	0.287814	1.56095
						61.5	4.13e-05	4.21e-05	1.57849	0.288262	1.56347
						61.6	4.13e-05	4.21e-05	1.58087	0.288709	1.56599
						61.7	4.14e-05	4.22e-05	1.58325	0.289157	1.56852
						61.8	4.14e-05	4.22e-05	1.58563	0.289604	1.57104
						61.9	4.14e-05	4.23e-05	1.58801	0.290051	1.57356
						62	4.15e-05	4.23e-05	1.59039	0.290499	1.57608
						62.1	4.15e-05	4.24e-05	1.59276	0.290946	1.5786
						62.2	4.16e-05	4.24e-05	1.59514	0.291393	1.58112
						62.3	4.16e-05	4.24e-05	1.59752	0.29184	1.58364
						62.4	4.16e-05	4.25e-05	1.59989	0.292287	1.58616
						62.5	4.17e-05	4.25e-05	1.60227	0.292734	1.58868
						62.6	4.17e-05	4.26e-05	1.60465	0.293181	1.59121
						62.7	4.18e-05	4.26e-05	1.60703	0.293628	1.59373
						62.8	4.18e-05	4.26e-05	1.6094	0.294074	1.59625
						62.9	4.18e-05	4.27e-05	1.61178	0.294521	1.59877
						63	4.19e-05	4.27e-05	1.61415	0.294968	1.60129
						63.1	4.19e-05	4.28e-05	1.61653	0.295414	1.60381
						63.2	4.2e-05	4.28e-05	1.6189	0.295861	1.60633
						63.3	4.2e-05	4.29e-05	1.62128	0.296307	1.60885
						63.4	4.2e-05	4.29e-05	1.62366	0.296754	1.61137
						63.5	4.21e-05	4.29e-05	1.62603	0.2972	1.61389
						63.6	4.21e-05	4.3e-05	1.62841	0.297646	1.61641
						63.7	4.22e-05	4.3e-05	1.63078	0.298092	1.61893
						63.8	4.22e-05	4.31e-05	1.63315	0.298539	1.62145
						63.9	4.22e-05	4.31e-05	1.63553	0.298985	1.62397
						64	4.23e-05	4.31e-05	1.6379	0.299431	1.62649
						64.1	4.23e-05	4.32e-05	1.64028	0.299877	1.62901
						64.2	4.24e-05	4.32e-05	1.64265	0.300322	1.63154
						64.3	4.24e-05	4.33e-05	1.64502	0.300768	1.63406
						64.4	4.24e-05	4.33e-05	1.6474	0.301214	1.63658
						64.5	4.25e-05	4.33e-05	1.64977	0.30166	1.6391
						64.6	4.25e-05	4.34e-05	1.65214	0.302105	1.64162
						64.7	4.26e-05	4.34e-05	1.65452	0.302551	1.64414
						64.8	4.26e-05	4.35e-05	1.65689	0.302996	1.64666
						64.9	4.26e-05	4.35e-05	1.65926	0.303442	1.64918
						65	4.27e-05	4.36e-05	1.66163	0.303887	1.6517
						65.1	4.27e-05	4.36e-05	1.66401	0.304333	1.65422
						65.2	4.27e-05	4.36e-05	1.66638	0.304778	1.65674
						65.3	4.28e-05	4.37e-05	1.66875	0.305223	1.65926
						65.4	4.28e-05	4.37e-05	1.67112	0.305668	1.66178
						65.5	4.29e-05	4.38e-05	1.67349	0.306113	1.6643
						65.6	4.29e-05	4.38e-05	1.67587	0.306558	1.66682
						65.7	4.29e-05	4.38e-05	1.67824	0.307003	1.66934
						65.8	4.3e-05	4.39e-05	1.68061	0.307448	1.67186
						65.9	4.3e-05	4.39e-05	1.68298	0.307893	1.67438
						66	4.31e-05	4.4e-05	1.68535	0.308338	1.6769
						66.1	4.31e-05	4.4e-05	1.68772	0.308783	1.67942
						66.2	4.31e-05	4.4e-05	1.69009	0.309227	1.68194
						66.3	4.32e-05	4.41e-05	1.69246	0.309672	1.68446
						66.4	4.32e-05	4.41e-05	1.69483	0.310116	1.68698
						66.5	4.32e-05	4.42e-05	1.6972	0.310561	1.6895
						66.6	4.33e-05	4.42e-05	1.69957	0.311005	1.69202
						66.7	4.33e-05	4.42e-05	1.70194	0.31145	1.69454
						66.8	4.34e-05	4.43e-05	1.70431	0.311894	1.69706
						66.9	4.34e-05	4.43e-05	1.70668	0.312338	1.69958
						67	4.34e-05	4.44e-05	1.70905	0.312782	1.7021
						67.1	4.35e-05	4.44e-05	1.71142	0.313226	1.70462
						67.2	4.35e-05	4.44e-05	1.71378	0.31367	1.70713
						67.3	4.35e-05	4.45e-05	1.71615	0.314114	1.70965
						67.4	4.36e-05	4.45e-05	1.71852	0.314558	1.71217
						67.5	4.36e-05	4.46e-05	1.72089	0.315002	1.71469
						67.6	4.37e-05	4.46e-05	1.72326	0.315446	1.71721
						67.7	4.37e-05	4.46e-05	1.72563	0.31589	1.71973
						67.8	4.37e-05	4.47e-05	1.72799	0.316333	1.72225
						67.9	4.38e-05	4.47e-05	1.73036	0.316777	1.72477
						68	4.38e-05	4.47e-05	1.73273	0.317221	1.72729
						68.1	4.38e-05	4.48e-05	1.7351	0.317664	1.72981
						68.2	4.39e-05	4.48e-05	1.73746	0.318107	1.73233
						68.3	4.39e-05	4.49e-05	1.73983	0.318551	1.73485
						68.4	4.4e-05	4.49e-05	1.7422	0.318994	1.73737
						68.5	4.4e-05	4.49e-05	1.74456	0.319437	1.73989
						68.6	4.4e-05	4.5e-05	1.74693	0.319881	1.74241
						68.7	4.41e-05	4.5e-05	1.7493	0.320324	1.74493
						68.8	4.41e-05	4.51e-05	1.75166	0.320767	1.74744
						68.9	4.41e-05	4.51e-05	1.75403	0.32121	1.74996
						69	4.42e-05	4.51e-05	1.75639	0.321653	1.75248
						69.1	4.42e-05	4.52e-05	1.75876	0.322096	1.755
						69.2	4.42e-05	4.52e-05	1.76113	0.322538	1.75752
						69.3	4.43e-05	4.53e-05	1.76349	0.322981	1.76004
						69.4	4.43e-05	4.53e-05	1.76586	0.323424	1.76256
						69.5	4.44e-05	4.53e-05	1.76822	0.323866	1.76508
						69.6	4.44e-05	4.54e-05	1.77059	0.324309	1.7676
						69.7	4.44e-05	4.54e-05	1.77295	0.324752	1.77012
						69.8	4.45e-05	4.54e-05	1.77532	0.325194	1.77263
						69.9	4.45e-05	4.55e-05	1.77768	0.325636	1.77515
						70	4.45e-05	4.55e-05	1.78004	0.326079	1.77767
						70.1	4.46e-05	4.56e-05	1.78241	0.326521	1.78019
						70.2	4.46e-05	4.56e-05	1.78477	0.326963	1.78271
						70.3	4.46e-05	4.56e-05	1.78714	0.327405	1.78523
						70.4	4.47e-05	4.57e-05	1.7895	0.327847	1.78775
						70.5	4.47e-05	4.57e-05	1.79186	0.328289	1.79027
						70.6	4.48e-05	4.57e-05	1.79423	0.328731	1.79278
						70.7	4.48e-05	4.58e-05	1.79659	0.329173	1.7953
						70.8	4.48e-05	4.58e-05	1.79896	0.329615	1.79782
						70.9	4.49e-05	4.59e-05	1.80132	0.330057	1.80034
						71	4.49e-05	4.59e-05	1.80368	0.330499	1.80286
						71.1	4.49e-05	4.59e-05	1.80604	0.33094	1.80538
						71.2	4.5e-05	4.6e-05	1.80841	0.331382	1.8079
						71.3	4.5e-05	4.6e-05	1.81077	0.331823	1.81041
						71.4	4.5e-05	4.6e-05	1.81313	0.332265	1.81293
						71.5	4.51e-05	4.61e-05	1.81549	0.332706	1.81545
						71.6	4.51e-05	4.61e-05	1.81786	0.333148	1.81797
						71.7	4.51e-05	4.62e-05	1.82022	0.333589	1.82049
						71.8	4.52e-05	4.62e-05	1.82258	0.33403	1.82301
						71.9	4.52e-05	4.62e-05	1.82494	0.334471	1.82552
						72	4.52e-05	4.63e-05	1.8273	0.334913	1.82804
						72.1	4.53e-05	4.63e-05	1.82967	0.335354	1.83056
						72.2	4.53e-05	4.63e-05	1.83203	0.335795	1.83308
						72.3	4.54e-05	4.64e-05	1.83439	0.336235	1.8356
						72.4	4.54e-05	4.64e-05	1.83675	0.336676	1.83812
						72.5	4.54e-05	4.65e-05	1.83911	0.337117	1.84063
						72.6	4.55e-05	4.65e-05	1.84147	0.337558	1.84315
						72.7	4.55e-05	4.65e-05	1.84383	0.337999	1.84567
						72.8	4.55e-05	4.66e-05	1.84619	0.338439	1.84819
						72.9	4.56e-05	4.66e-05	1.84855	0.33888	1.85071
						73	4.56e-05	4.66e-05	1.85091	0.33932	1.85322
						73.1	4.56e-05	4.67e-05	1.85327	0.339761	1.85574
						73.2	4.57e-05	4.67e-05	1.85563	0.340201	1.85826
						73.3	4.57e-05	4.67e-05	1.85799	0.340641	1.86078
						73.4	4.57e-05	4.68e-05	1.86035	0.341082	1.8633
						73.5	4.58e-05	4.68e-05	1.86271	0.341522	1.86581
						73.6	4.58e-05	4.69e-05	1.86507	0.341962	1.86833
						73.7	4.58e-05	4.69e-05	1.86743	0.342402	1.87085
						73.8	4.59e-05	4.69e-05	1.86979	0.342842	1.87337
						73.9	4.59e-05	4.7e-05	1.87215	0.343282	1.87589
						74	4.59e-05	4.7e-05	1.87451	0.343722	1.8784
						74.1	4.6e-05	4.7e-05	1.87687	0.344162	1.88092
						74.2	4.6e-05	4.71e-05	1.87923	0.344602	1.88344
						74.3	4.6e-05	4.71e-05	1.88158	0.345041	1.88596
						74.4	4.61e-05	4.71e-05	1.88394	0.345481	1.88847
						74.5	4.61e-05	4.72e-05	1.8863	0.34592	1.89099
						74.6	4.61e-05	4.72e-05	1.88866	0.34636	1.89351
						74.7	4.62e-05	4.72e-05	1.89102	0.346799	1.89603
						74.8	4.62e-05	4.73e-05	1.89338	0.347239	1.89854
						74.9	4.62e-05	4.73e-05	1.89573	0.347678	1.90106
						75	4.63e-05	4.74e-05	1.89809	0.348118	1.90358
						75.1	4.63e-05	4.74e-05	1.90045	0.348557	1.9061
						75.2	4.63e-05	4.74e-05	1.90281	0.348996	1.90861
						75.3	4.64e-05	4.75e-05	1.90516	0.349435	1.91113
						75.4	4.64e-05	4.75e-05	1.90752	0.349874	1.91365
						75.5	4.64e-05	4.75e-05	1.90988	0.350313	1.91617
						75.6	4.65e-05	4.76e-05	1.91224	0.350752	1.91868
						75.7	4.65e-05	4.76e-05	1.91459	0.351191	1.9212
						75.8	4.65e-05	4.76e-05	1.91695	0.35163	1.92372
						75.9	4.66e-05	4.77e-05	1.91931	0.352068	1.92624
						76	4.66e-05	4.77e-05	1.92166	0.352507	1.92875
						76.1	4.66e-05	4.77e-05	1.92402	0.352946	1.93127
						76.2	4.67e-05	4.78e-05	1.92637	0.353384	1.93379
						76.3	4.67e-05	4.78e-05	1.92873	0.353823	1.93631
						76.4	4.67e-05	4.78e-05	1.93109	0.354261	1.93882
						76.5	4.68e-05	4.79e-05	1.93344	0.3547	1.94134
						76.6	4.68e-05	4.79e-05	1.9358	0.355138	1.94386
						76.7	4.68e-05	4.8e-05	1.93815	0.355576	1.94637
						76.8	4.69e-05	4.8e-05	1.94051	0.356014	1.94889
						76.9	4.69e-05	4.8e-05	1.94287	0.356453	1.95141
						77	4.69e-05	4.81e-05	1.94522	0.356891	1.95392
						77.1	4.7e-05	4.81e-05	1.94758	0.357329	1.95644
						77.2	4.7e-05	4.81e-05	1.94993	0.357767	1.95896
						77.3	4.7e-05	4.82e-05	1.95229	0.358204	1.96148
						77.4	4.71e-05	4.82e-05	1.95464	0.358642	1.96399
						77.5	4.71e-05	4.82e-05	1.957	0.35908	1.96651
						77.6	4.71e-05	4.83e-05	1.95935	0.359518	1.96903
						77.7	4.72e-05	4.83e-05	1.96171	0.359955	1.97154
						77.8	4.72e-05	4.83e-05	1.96406	0.360393	1.97406
						77.9	4.72e-05	4.84e-05	1.96641	0.360831	1.97658
						78	4.73e-05	4.84e-05	1.96877	0.361268	1.97909
						78.1	4.73e-05	4.84e-05	1.97112	0.361705	1.98161
						78.2	4.73e-05	4.85e-05	1.97348	0.362143	1.98413
						78.3	4.74e-05	4.85e-05	1.97583	0.36258	1.98664
						78.4	4.74e-05	4.85e-05	1.97818	0.363017	1.98916
						78.5	4.74e-05	4.86e-05	1.98054	0.363454	1.99168
						78.6	4.75e-05	4.86e-05	1.98289	0.363892	1.99419
						78.7	4.75e-05	4.86e-05	1.98524	0.364329	1.99671
						78.8	4.75e-05	4.87e-05	1.9876	0.364766	1.99923
						78.9	4.75e-05	4.87e-05	1.98995	0.365203	2.00174
						79	4.76e-05	4.87e-05	1.9923	0.365639	2.00426
						79.1	4.76e-05	4.88e-05	1.99466	0.366076	2.00678
						79.2	4.76e-05	4.88e-05	1.99701	0.366513	2.00929
						79.3	4.77e-05	4.88e-05	1.99936	0.36695	2.01181
						79.4	4.77e-05	4.89e-05	2.00172	0.367386	2.01433
						79.5	4.77e-05	4.89e-05	2.00407	0.367823	2.01684
						79.6	4.78e-05	4.89e-05	2.00642	0.368259	2.01936
						79.7	4.78e-05	4.9e-05	2.00877	0.368696	2.02187
						79.8	4.78e-05	4.9e-05	2.01113	0.369132	2.02439
						79.9	4.79e-05	4.9e-05	2.01348	0.369569	2.02691
						80	4.79e-05	4.91e-05	2.01583	0.370005	2.02942
						80.1	4.79e-05	4.91e-05	2.01818	0.370441	2.03194
						80.2	4.8e-05	4.91e-05	2.02053	0.370877	2.03446
						80.3	4.8e-05	4.92e-05	2.02289	0.371313	2.03697
						80.4	4.8e-05	4.92e-05	2.02524	0.371749	2.03949
						80.5	4.81e-05	4.92e-05	2.02759	0.372185	2.042
						80.6	4.81e-05	4.93e-05	2.02994	0.372621	2.04452
						80.7	4.81e-05	4.93e-05	2.03229	0.373057	2.04704
						80.8	4.81e-05	4.93e-05	2.03464	0.373493	2.04955
						80.9	4.82e-05	4.94e-05	2.03699	0.373929	2.05207
						81	4.82e-05	4.94e-05	2.03934	0.374364	2.05459
						81.1	4.82e-05	4.94e-05	2.0417	0.3748	2.0571
						81.2	4.83e-05	4.95e-05	2.04405	0.375235	2.05962
						81.3	4.83e-05	4.95e-05	2.0464	0.375671	2.06213
						81.4	4.83e-05	4.95e-05	2.04875	0.376106	2.06465
						81.5	4.84e-05	4.96e-05	2.0511	0.376542	2.06716
						81.6	4.84e-05	4.96e-05	2.05345	0.376977	2.06968
						81.7	4.84e-05	4.96e-05	2.0558	0.377412	2.0722
						81.8	4.85e-05	4.97e-05	2.05815	0.377847	2.07471
						81.9	4.85e-05	4.97e-05	2.0605	0.378283	2.07723
						82	4.85e-05	4.97e-05	2.06285	0.378718	2.07974
						82.1	4.85e-05	4.98e-05	2.0652	0.379153	2.08226
						82.2	4.86e-05	4.98e-05	2.06755	0.379588	2.08478
						82.3	4.86e-05	4.98e-05	2.0699	0.380022	2.08729
						82.4	4.86e-05	4.99e-05	2.07225	0.380457	2.08981
						82.5	4.87e-05	4.99e-05	2.0746	0.380892	2.09232
						82.6	4.87e-05	4.99e-05	2.07695	0.381327	2.09484
						82.7	4.87e-05	5e-05	2.0793	0.381761	2.09735
						82.8	4.88e-05	5e-05	2.08165	0.382196	2.09987
						82.9	4.88e-05	5e-05	2.08399	0.382631	2.10238
						83	4.88e-05	5e-05	2.08634	0.383065	2.1049
						83.1	4.88e-05	5.01e-05	2.08869	0.383499	2.10742
						83.2	4.89e-05	5.01e-05	2.09104	0.383934	2.10993
						83.3	4.89e-05	5.01e-05	2.09339	0.384368	2.11245
						83.4	4.89e-05	5.02e-05	2.09574	0.384802	2.11496
						83.5	4.9e-05	5.02e-05	2.09809	0.385236	2.11748
						83.6	4.9e-05	5.02e-05	2.10044	0.385671	2.11999
						83.7	4.9e-05	5.03e-05	2.10278	0.386105	2.12251
						83.8	4.91e-05	5.03e-05	2.10513	0.386539	2.12502
						83.9	4.91e-05	5.03e-05	2.10748	0.386973	2.12754
						84	4.91e-05	5.04e-05	2.10983	0.387406	2.13005
						84.1	4.91e-05	5.04e-05	2.11218	0.38784	2.13257
						84.2	4.92e-05	5.04e-05	2.11452	0.388274	2.13508
						84.3	4.92e-05	5.05e-05	2.11687	0.388708	2.1376
						84.4	4.92e-05	5.05e-05	2.11922	0.389141	2.14012
						84.5	4.93e-05	5.05e-05	2.12157	0.389575	2.14263
						84.6	4.93e-05	5.06e-05	2.12391	0.390008	2.14515
						84.7	4.93e-05	5.06e-05	2.12626	0.390442	2.14766
						84.8	4.93e-05	5.06e-05	2.12861	0.390875	2.15018
						84.9	4.94e-05	5.06e-05	2.13096	0.391309	2.15269
						85	4.94e-05	5.07e-05	2.1333	0.391742	2.15521
						85.1	4.94e-05	5.07e-05	2.13565	0.392175	2.15772
						85.2	4.95e-05	5.07e-05	2.138	0.392608	2.16024
						85.3	4.95e-05	5.08e-05	2.14034	0.393041	2.16275
						85.4	4.95e-05	5.08e-05	2.14269	0.393474	2.16527
						85.5	4.96e-05	5.08e-05	2.14504	0.393907	2.16778
						85.6	4.96e-05	5.09e-05	2.14738	0.39434	2.1703
						85.7	4.96e-05	5.09e-05	2.14973	0.394773	2.17281
						85.8	4.96e-05	5.09e-05	2.15208	0.395206	2.17533
						85.9	4.97e-05	5.1e-05	2.15442	0.395639	2.17784
						86	4.97e-05	5.1e-05	2.15677	0.396071	2.18036
						86.1	4.97e-05	5.1e-05	2.15912	0.396504	2.18287
						86.2	4.98e-05	5.11e-05	2.16146	0.396936	2.18538
						86.3	4.98e-05	5.11e-05	2.16381	0.397369	2.1879
						86.4	4.98e-05	5.11e-05	2.16615	0.397801	2.19041
						86.5	4.98e-05	5.11e-05	2.1685	0.398234	2.19293
						86.6	4.99e-05	5.12e-05	2.17085	0.398666	2.19544
						86.7	4.99e-05	5.12e-05	2.17319	0.399098	2.19796
						86.8	4.99e-05	5.12e-05	2.17554	0.399531	2.20047
						86.9	5e-05	5.13e-05	2.17788	0.399963	2.20299
						87	5e-05	5.13e-05	2.18023	0.400395	2.2055
						87.1	5e-05	5.13e-05	2.18257	0.400827	2.20802
						87.2	5e-05	5.14e-05	2.18492	0.401259	2.21053
						87.3	5.01e-05	5.14e-05	2.18726	0.401691	2.21305
						87.4	5.01e-05	5.14e-05	2.18961	0.402122	2.21556
						87.5	5.01e-05	5.14e-05	2.19195	0.402554	2.21807
						87.6	5.02e-05	5.15e-05	2.1943	0.402986	2.22059
						87.7	5.02e-05	5.15e-05	2.19664	0.403418	2.2231
						87.8	5.02e-05	5.15e-05	2.19899	0.403849	2.22562
						87.9	5.02e-05	5.16e-05	2.20133	0.404281	2.22813
						88	5.03e-05	5.16e-05	2.20368	0.404712	2.23065
						88.1	5.03e-05	5.16e-05	2.20602	0.405144	2.23316
						88.2	5.03e-05	5.17e-05	2.20837	0.405575	2.23568
						88.3	5.03e-05	5.17e-05	2.21071	0.406006	2.23819
						88.4	5.04e-05	5.17e-05	2.21305	0.406438	2.2407
						88.5	5.04e-05	5.17e-05	2.2154	0.406869	2.24322
						88.6	5.04e-05	5.18e-05	2.21774	0.4073	2.24573
						88.7	5.05e-05	5.18e-05	2.22009	0.407731	2.24825
						88.8	5.05e-05	5.18e-05	2.22243	0.408162	2.25076
						88.9	5.05e-05	5.19e-05	2.22477	0.408593	2.25327
						89	5.05e-05	5.19e-05	2.22712	0.409024	2.25579
						89.1	5.06e-05	5.19e-05	2.22946	0.409455	2.2583
						89.2	5.06e-05	5.2e-05	2.2318	0.409886	2.26082
						89.3	5.06e-05	5.2e-05	2.23415	0.410316	2.26333
						89.4	5.07e-05	5.2e-05	2.23649	0.410747	2.26584
						89.5	5.07e-05	5.2e-05	2.23883	0.411177	2.26836
						89.6	5.07e-05	5.21e-05	2.24118	0.411608	2.27087
						89.7	5.07e-05	5.21e-05	2.24352	0.412038	2.27339
						89.8	5.08e-05	5.21e-05	2.24586	0.412469	2.2759
						89.9	5.08e-05	5.22e-05	2.24821	0.412899	2.27841
						90	5.08e-05	5.22e-05	2.25055	0.41333	2.28093
						90.1	5.08e-05	5.22e-05	2.25289	0.41376	2.28344
						90.2	5.09e-05	5.22e-05	2.25523	0.41419	2.28596
						90.3	5.09e-05	5.23e-05	2.25758	0.41462	2.28847
						90.4	5.09e-05	5.23e-05	2.25992	0.41505	2.29098
						90.5	5.1e-05	5.23e-05	2.26226	0.41548	2.2935
						90.6	5.1e-05	5.24e-05	2.2646	0.41591	2.29601
						90.7	5.1e-05	5.24e-05	2.26695	0.41634	2.29852
						90.8	5.1e-05	5.24e-05	2.26929	0.41677	2.30104
						90.9	5.11e-05	5.24e-05	2.27163	0.4172	2.30355
						91	5.11e-05	5.25e-05	2.27397	0.417629	2.30607
						91.1	5.11e-05	5.25e-05	2.27631	0.418059	2.30858
						91.2	5.11e-05	5.25e-05	2.27866	0.418489	2.31109
						91.3	5.12e-05	5.26e-05	2.281	0.418918	2.31361
						91.4	5.12e-05	5.26e-05	2.28334	0.419348	2.31612
						91.5	5.12e-05	5.26e-05	2.28568	0.419777	2.31863
						91.6	5.13e-05	5.26e-05	2.28802	0.420206	2.32115
						91.7	5.13e-05	5.27e-05	2.29036	0.420636	2.32366
						91.8	5.13e-05	5.27e-05	2.29271	0.421065	2.32617
						91.9	5.13e-05	5.27e-05	2.29505	0.421494	2.32869
						92	5.14e-05	5.28e-05	2.29739	0.421923	2.3312
						92.1	5.14e-05	5.28e-05	2.29973	0.422352	2.33371
						92.2	5.14e-05	5.28e-05	2.30207	0.422781	2.33623
						92.3	5.14e-05	5.28e-05	2.30441	0.42321	2.33874
						92.4	5.15e-05	5.29e-05	2.30675	0.423639	2.34125
						92.5	5.15e-05	5.29e-05	2.30909	0.424068	2.34377
						92.6	5.15e-05	5.29e-05	2.31143	0.424497	2.34628
						92.7	5.15e-05	5.3e-05	2.31378	0.424925	2.34879
						92.8	5.16e-05	5.3e-05	2.31612	0.425354	2.35131
						92.9	5.16e-05	5.3e-05	2.31846	0.425783	2.35382
						93	5.16e-05	5.3e-05	2.3208	0.426211	2.35633
						93.1	5.16e-05	5.31e-05	2.32314	0.42664	2.35885
						93.2	5.17e-05	5.31e-05	2.32548	0.427068	2.36136
						93.3	5.17e-05	5.31e-05	2.32782	0.427496	2.36387
						93.4	5.17e-05	5.32e-05	2.33016	0.427925	2.36639
						93.5	5.18e-05	5.32e-05	2.3325	0.428353	2.3689
						93.6	5.18e-05	5.32e-05	2.33484	0.428781	2.37141
						93.7	5.18e-05	5.32e-05	2.33718	0.429209	2.37392
						93.8	5.18e-05	5.33e-05	2.33952	0.429637	2.37644
						93.9	5.19e-05	5.33e-05	2.34186	0.430065	2.37895
						94	5.19e-05	5.33e-05	2.3442	0.430493	2.38146
						94.1	5.19e-05	5.34e-05	2.34654	0.430921	2.38398
						94.2	5.19e-05	5.34e-05	2.34888	0.431349	2.38649
						94.3	5.2e-05	5.34e-05	2.35122	0.431777	2.389
						94.4	5.2e-05	5.34e-05	2.35356	0.432204	2.39152
						94.5	5.2e-05	5.35e-05	2.3559	0.432632	2.39403
						94.6	5.2e-05	5.35e-05	2.35823	0.433059	2.39654
						94.7	5.21e-05	5.35e-05	2.36057	0.433487	2.39905
						94.8	5.21e-05	5.35e-05	2.36291	0.433914	2.40157
						94.9	5.21e-05	5.36e-05	2.36525	0.434342	2.40408
						95	5.21e-05	5.36e-05	2.36759	0.434769	2.40659
						95.1	5.22e-05	5.36e-05	2.36993	0.435196	2.4091
						95.2	5.22e-05	5.37e-05	2.37227	0.435624	2.41162
						95.3	5.22e-05	5.37e-05	2.37461	0.436051	2.41413
						95.4	5.22e-05	5.37e-05	2.37695	0.436478	2.41664
						95.5	5.23e-05	5.37e-05	2.37928	0.436905	2.41916
						95.6	5.23e-05	5.38e-05	2.38162	0.437332	2.42167
						95.7	5.23e-05	5.38e-05	2.38396	0.437759	2.42418
						95.8	5.23e-05	5.38e-05	2.3863	0.438186	2.42669
						95.9	5.24e-05	5.38e-05	2.38864	0.438613	2.42921
						96	5.24e-05	5.39e-05	2.39098	0.439039	2.43172
						96.1	5.24e-05	5.39e-05	2.39332	0.439466	2.43423
						96.2	5.24e-05	5.39e-05	2.39565	0.439893	2.43674
						96.3	5.25e-05	5.4e-05	2.39799	0.440319	2.43926
						96.4	5.25e-05	5.4e-05	2.40033	0.440746	2.44177
						96.5	5.25e-05	5.4e-05	2.40267	0.441172	2.44428
						96.6	5.25e-05	5.4e-05	2.40501	0.441599	2.44679
						96.7	5.26e-05	5.41e-05	2.40734	0.442025	2.4493
						96.8	5.26e-05	5.41e-05	2.40968	0.442451	2.45182
						96.9	5.26e-05	5.41e-05	2.41202	0.442878	2.45433
						97	5.26e-05	5.41e-05	2.41436	0.443304	2.45684
						97.1	5.27e-05	5.42e-05	2.41669	0.44373	2.45935
						97.2	5.27e-05	5.42e-05	2.41903	0.444156	2.46187
						97.3	5.27e-05	5.42e-05	2.42137	0.444582	2.46438
						97.4	5.27e-05	5.42e-05	2.42371	0.445008	2.46689
						97.5	5.28e-05	5.43e-05	2.42604	0.445434	2.4694
						97.6	5.28e-05	5.43e-05	2.42838	0.44586	2.47191
						97.7	5.28e-05	5.43e-05	2.43072	0.446285	2.47443
						97.8	5.28e-05	5.44e-05	2.43305	0.446711	2.47694
						97.9	5.29e-05	5.44e-05	2.43539	0.447137	2.47945
						98	5.29e-05	5.44e-05	2.43773	0.447562	2.48196
						98.1	5.29e-05	5.44e-05	2.44007	0.447988	2.48448
						98.2	5.29e-05	5.45e-05	2.4424	0.448413	2.48699
						98.3	5.3e-05	5.45e-05	2.44474	0.448839	2.4895
						98.4	5.3e-05	5.45e-05	2.44708	0.449264	2.49201
						98.5	5.3e-05	5.45e-05	2.44941	0.449689	2.49452
						98.6	5.3e-05	5.46e-05	2.45175	0.450115	2.49703
						98.7	5.31e-05	5.46e-05	2.45408	0.45054	2.49955
						98.8	5.31e-05	5.46e-05	2.45642	0.450965	2.50206
						98.9	5.31e-05	5.46e-05	2.45876	0.45139	2.50457
						99	5.31e-05	5.47e-05	2.46109	0.451815	2.50708
						99.1	5.32e-05	5.47e-05	2.46343	0.45224	2.50959
						99.2	5.32e-05	5.47e-05	2.46577	0.452665	2.51211
						99.3	5.32e-05	5.47e-05	2.4681	0.45309	2.51462
						99.4	5.32e-05	5.48e-05	2.47044	0.453514	2.51713
						99.5	5.33e-05	5.48e-05	2.47277	0.453939	2.51964
						99.6	5.33e-05	5.48e-05	2.47511	0.454364	2.52215
						99.7	5.33e-05	5.49e-05	2.47744	0.454788	2.52466
						99.8	5.33e-05	5.49e-05	2.47978	0.455213	2.52718
						99.9	5.33e-05	5.49e-05	2.48212	0.455637	2.52969
						100	5.34e-05	5.49e-05	2.48445	0.456062	2.5322
						100.1	5.34e-05	5.5e-05	2.48679	0.456486	2.53471
						100.2	5.34e-05	5.5e-05	2.48912	0.45691	2.53722
						100.3	5.34e-05	5.5e-05	2.49146	0.457335	2.53973
						100.4	5.35e-05	5.5e-05	2.49379	0.457759	2.54225
						100.5	5.35e-05	5.51e-05	2.49613	0.458183	2.54476
						100.6	5.35e-05	5.51e-05	2.49846	0.458607	2.54727
						100.7	5.35e-05	5.51e-05	2.5008	0.459031	2.54978
						100.8	5.36e-05	5.51e-05	2.50313	0.459455	2.55229
						100.9	5.36e-05	5.52e-05	2.50547	0.459879	2.5548
						101	5.36e-05	5.52e-05	2.5078	0.460303	2.55731
						101.1	5.36e-05	5.52e-05	2.51014	0.460727	2.55983
						101.2	5.37e-05	5.52e-05	2.51247	0.46115	2.56234
						101.3	5.37e-05	5.53e-05	2.51481	0.461574	2.56485
						101.4	5.37e-05	5.53e-05	2.51714	0.461998	2.56736
						101.5	5.37e-05	5.53e-05	2.51948	0.462421	2.56987
						101.6	5.37e-05	5.53e-05	2.52181	0.462845	2.57238
						101.7	5.38e-05	5.54e-05	2.52415	0.463268	2.57489
						101.8	5.38e-05	5.54e-05	2.52648	0.463691	2.5774
						101.9	5.38e-05	5.54e-05	2.52882	0.464115	2.57992
						102	5.38e-05	5.54e-05	2.53115	0.464538	2.58243
						102.1	5.39e-05	5.55e-05	2.53348	0.464961	2.58494
						102.2	5.39e-05	5.55e-05	2.53582	0.465384	2.58745
						102.3	5.39e-05	5.55e-05	2.53815	0.465807	2.58996
						102.4	5.39e-05	5.55e-05	2.54049	0.46623	2.59247
						102.5	5.4e-05	5.56e-05	2.54282	0.466653	2.59498
						102.6	5.4e-05	5.56e-05	2.54515	0.467076	2.59749
						102.7	5.4e-05	5.56e-05	2.54749	0.467499	2.6
						102.8	5.4e-05	5.56e-05	2.54982	0.467922	2.60251
						102.9	5.41e-05	5.57e-05	2.55215	0.468345	2.60503
						103	5.41e-05	5.57e-05	2.55449	0.468767	2.60754
						103.1	5.41e-05	5.57e-05	2.55682	0.46919	2.61005
						103.2	5.41e-05	5.57e-05	2.55916	0.469612	2.61256
						103.3	5.41e-05	5.58e-05	2.56149	0.470035	2.61507
						103.4	5.42e-05	5.58e-05	2.56382	0.470457	2.61758
						103.5	5.42e-05	5.58e-05	2.56616	0.47088	2.62009
						103.6	5.42e-05	5.58e-05	2.56849	0.471302	2.6226
						103.7	5.42e-05	5.59e-05	2.57082	0.471724	2.62511
						103.8	5.43e-05	5.59e-05	2.57315	0.472146	2.62762
						103.9	5.43e-05	5.59e-05	2.57549	0.472569	2.63013
						104	5.43e-05	5.59e-05	2.57782	0.472991	2.63264
						104.1	5.43e-05	5.6e-05	2.58015	0.473413	2.63516
						104.2	5.43e-05	5.6e-05	2.58249	0.473835	2.63767
						104.3	5.44e-05	5.6e-05	2.58482	0.474257	2.64018
						104.4	5.44e-05	5.6e-05	2.58715	0.474678	2.64269
						104.5	5.44e-05	5.61e-05	2.58949	0.4751	2.6452
						104.6	5.44e-05	5.61e-05	2.59182	0.475522	2.64771
						104.7	5.45e-05	5.61e-05	2.59415	0.475944	2.65022
						104.8	5.45e-05	5.61e-05	2.59648	0.476365	2.65273
						104.9	5.45e-05	5.62e-05	2.59882	0.476787	2.65524
						105	5.45e-05	5.62e-05	2.60115	0.477208	2.65775
						105.1	5.46e-05	5.62e-05	2.60348	0.47763	2.66026
						105.2	5.46e-05	5.62e-05	2.60581	0.478051	2.66277
						105.3	5.46e-05	5.62e-05	2.60814	0.478473	2.66528
						105.4	5.46e-05	5.63e-05	2.61048	0.478894	2.66779
						105.5	5.46e-05	5.63e-05	2.61281	0.479315	2.6703
						105.6	5.47e-05	5.63e-05	2.61514	0.479736	2.67281
						105.7	5.47e-05	5.63e-05	2.61747	0.480157	2.67532
						105.8	5.47e-05	5.64e-05	2.6198	0.480578	2.67783
						105.9	5.47e-05	5.64e-05	2.62214	0.480999	2.68034
						106	5.48e-05	5.64e-05	2.62447	0.48142	2.68285
						106.1	5.48e-05	5.64e-05	2.6268	0.481841	2.68536
						106.2	5.48e-05	5.65e-05	2.62913	0.482262	2.68787
						106.3	5.48e-05	5.65e-05	2.63146	0.482683	2.69038
						106.4	5.48e-05	5.65e-05	2.63379	0.483103	2.69289
						106.5	5.49e-05	5.65e-05	2.63613	0.483524	2.6954
						106.6	5.49e-05	5.66e-05	2.63846	0.483945	2.69791
						106.7	5.49e-05	5.66e-05	2.64079	0.484365	2.70042
						106.8	5.49e-05	5.66e-05	2.64312	0.484786	2.70293
						106.9	5.49e-05	5.66e-05	2.64545	0.485206	2.70544
						107	5.5e-05	5.67e-05	2.64778	0.485626	2.70795
						107.1	5.5e-05	5.67e-05	2.65011	0.486047	2.71046
						107.2	5.5e-05	5.67e-05	2.65244	0.486467	2.71297
						107.3	5.5e-05	5.67e-05	2.65478	0.486887	2.71548
						107.4	5.51e-05	5.67e-05	2.65711	0.487307	2.71799
						107.5	5.51e-05	5.68e-05	2.65944	0.487727	2.7205
						107.6	5.51e-05	5.68e-05	2.66177	0.488147	2.72301
						107.7	5.51e-05	5.68e-05	2.6641	0.488567	2.72552
						107.8	5.51e-05	5.68e-05	2.66643	0.488987	2.72803
						107.9	5.52e-05	5.69e-05	2.66876	0.489407	2.73054
						108	5.52e-05	5.69e-05	2.67109	0.489827	2.73305
						108.1	5.52e-05	5.69e-05	2.67342	0.490246	2.73556
						108.2	5.52e-05	5.69e-05	2.67575	0.490666	2.73807
						108.3	5.53e-05	5.7e-05	2.67808	0.491086	2.74058
						108.4	5.53e-05	5.7e-05	2.68041	0.491505	2.74309
						108.5	5.53e-05	5.7e-05	2.68274	0.491925	2.7456
						108.6	5.53e-05	5.7e-05	2.68507	0.492344	2.74811
						108.7	5.53e-05	5.71e-05	2.6874	0.492764	2.75062
						108.8	5.54e-05	5.71e-05	2.68973	0.493183	2.75313
						108.9	5.54e-05	5.71e-05	2.69206	0.493602	2.75564
						109	5.54e-05	5.71e-05	2.69439	0.494021	2.75815
						109.1	5.54e-05	5.71e-05	2.69672	0.494441	2.76066
						109.2	5.54e-05	5.72e-05	2.69905	0.49486	2.76317
						109.3	5.55e-05	5.72e-05	2.70138	0.495279	2.76568
						109.4	5.55e-05	5.72e-05	2.70371	0.495698	2.76819
						109.5	5.55e-05	5.72e-05	2.70604	0.496116	2.7707
						109.6	5.55e-05	5.73e-05	2.70837	0.496535	2.77321
						109.7	5.55e-05	5.73e-05	2.7107	0.496954	2.77572
						109.8	5.56e-05	5.73e-05	2.71303	0.497373	2.77823
						109.9	5.56e-05	5.73e-05	2.71536	0.497792	2.78074
						110	5.56e-05	5.74e-05	2.71769	0.49821	2.78325
						110.1	5.56e-05	5.74e-05	2.72002	0.498629	2.78576
						110.2	5.57e-05	5.74e-05	2.72235	0.499047	2.78826
						110.3	5.57e-05	5.74e-05	2.72468	0.499466	2.79077
						110.4	5.57e-05	5.74e-05	2.72701	0.499884	2.79328
						110.5	5.57e-05	5.75e-05	2.72934	0.500302	2.79579
						110.6	5.57e-05	5.75e-05	2.73167	0.500721	2.7983
						110.7	5.58e-05	5.75e-05	2.734	0.501139	2.80081
						110.8	5.58e-05	5.75e-05	2.73632	0.501557	2.80332
						110.9	5.58e-05	5.76e-05	2.73865	0.501975	2.80583
						111	5.58e-05	5.76e-05	2.74098	0.502393	2.80834
						111.1	5.58e-05	5.76e-05	2.74331	0.502811	2.81085
						111.2	5.59e-05	5.76e-05	2.74564	0.503229	2.81336
						111.3	5.59e-05	5.76e-05	2.74797	0.503647	2.81587
						111.4	5.59e-05	5.77e-05	2.7503	0.504065	2.81837
						111.5	5.59e-05	5.77e-05	2.75263	0.504483	2.82088
						111.6	5.59e-05	5.77e-05	2.75495	0.5049	2.82339
						111.7	5.6e-05	5.77e-05	2.75728	0.505318	2.8259
						111.8	5.6e-05	5.78e-05	2.75961	0.505736	2.82841
						111.9	5.6e-05	5.78e-05	2.76194	0.506153	2.83092
						112	5.6e-05	5.78e-05	2.76427	0.506571	2.83343
						112.1	5.6e-05	5.78e-05	2.7666	0.506988	2.83594
						112.2	5.61e-05	5.78e-05	2.76892	0.507405	2.83845
						112.3	5.61e-05	5.79e-05	2.77125	0.507823	2.84096
						112.4	5.61e-05	5.79e-05	2.77358	0.50824	2.84346
						112.5	5.61e-05	5.79e-05	2.77591	0.508657	2.84597
						112.6	5.61e-05	5.79e-05	2.77824	0.509074	2.84848
						112.7	5.62e-05	5.8e-05	2.78057	0.509491	2.85099
						112.8	5.62e-05	5.8e-05	2.78289	0.509908	2.8535
						112.9	5.62e-05	5.8e-05	2.78522	0.510325	2.85601
						113	5.62e-05	5.8e-05	2.78755	0.510742	2.85852
						113.1	5.63e-05	5.8e-05	2.78988	0.511159	2.86103
						113.2	5.63e-05	5.81e-05	2.7922	0.511576	2.86353
						113.3	5.63e-05	5.81e-05	2.79453	0.511993	2.86604
						113.4	5.63e-05	5.81e-05	2.79686	0.512409	2.86855
						113.5	5.63e-05	5.81e-05	2.79919	0.512826	2.87106
						113.6	5.64e-05	5.82e-05	2.80151	0.513242	2.87357
						113.7	5.64e-05	5.82e-05	2.80384	0.513659	2.87608
						113.8	5.64e-05	5.82e-05	2.80617	0.514075	2.87859
						113.9	5.64e-05	5.82e-05	2.8085	0.514492	2.88109
						114	5.64e-05	5.82e-05	2.81082	0.514908	2.8836
						114.1	5.65e-05	5.83e-05	2.81315	0.515324	2.88611
						114.2	5.65e-05	5.83e-05	2.81548	0.51574	2.88862
						114.3	5.65e-05	5.83e-05	2.8178	0.516157	2.89113
						114.4	5.65e-05	5.83e-05	2.82013	0.516573	2.89364
						114.5	5.65e-05	5.83e-05	2.82246	0.516989	2.89615
						114.6	5.66e-05	5.84e-05	2.82479	0.517405	2.89865
						114.7	5.66e-05	5.84e-05	2.82711	0.517821	2.90116
						114.8	5.66e-05	5.84e-05	2.82944	0.518237	2.90367
						114.9	5.66e-05	5.84e-05	2.83177	0.518652	2.90618
						115	5.66e-05	5.85e-05	2.83409	0.519068	2.90869
						115.1	5.67e-05	5.85e-05	2.83642	0.519484	2.9112
						115.2	5.67e-05	5.85e-05	2.83875	0.519899	2.9137
						115.3	5.67e-05	5.85e-05	2.84107	0.520315	2.91621
						115.4	5.67e-05	5.85e-05	2.8434	0.520731	2.91872
						115.5	5.67e-05	5.86e-05	2.84573	0.521146	2.92123
						115.6	5.67e-05	5.86e-05	2.84805	0.521562	2.92374
						115.7	5.68e-05	5.86e-05	2.85038	0.521977	2.92624
						115.8	5.68e-05	5.86e-05	2.8527	0.522392	2.92875
						115.9	5.68e-05	5.86e-05	2.85503	0.522807	2.93126
						116	5.68e-05	5.87e-05	2.85736	0.523223	2.93377
						116.1	5.68e-05	5.87e-05	2.85968	0.523638	2.93628
						116.2	5.69e-05	5.87e-05	2.86201	0.524053	2.93878
						116.3	5.69e-05	5.87e-05	2.86433	0.524468	2.94129
						116.4	5.69e-05	5.88e-05	2.86666	0.524883	2.9438
						116.5	5.69e-05	5.88e-05	2.86899	0.525298	2.94631
						116.6	5.69e-05	5.88e-05	2.87131	0.525713	2.94882
						116.7	5.7e-05	5.88e-05	2.87364	0.526127	2.95132
						116.8	5.7e-05	5.88e-05	2.87596	0.526542	2.95383
						116.9	5.7e-05	5.89e-05	2.87829	0.526957	2.95634
						117	5.7e-05	5.89e-05	2.88062	0.527371	2.95885
						117.1	5.7e-05	5.89e-05	2.88294	0.527786	2.96136
						117.2	5.71e-05	5.89e-05	2.88527	0.5282	2.96386
						117.3	5.71e-05	5.89e-05	2.88759	0.528615	2.96637
						117.4	5.71e-05	5.9e-05	2.88992	0.529029	2.96888
						117.5	5.71e-05	5.9e-05	2.89224	0.529444	2.97139
						117.6	5.71e-05	5.9e-05	2.89457	0.529858	2.97389
						117.7	5.72e-05	5.9e-05	2.89689	0.530272	2.9764
						117.8	5.72e-05	5.9e-05	2.89922	0.530686	2.97891
						117.9	5.72e-05	5.91e-05	2.90154	0.5311	2.98142
						118	5.72e-05	5.91e-05	2.90387	0.531514	2.98393
						118.1	5.72e-05	5.91e-05	2.90619	0.531928	2.98643
						118.2	5.73e-05	5.91e-05	2.90852	0.532342	2.98894
						118.3	5.73e-05	5.92e-05	2.91084	0.532756	2.99145
						118.4	5.73e-05	5.92e-05	2.91317	0.53317	2.99396
						118.5	5.73e-05	5.92e-05	2.91549	0.533584	2.99646
						118.6	5.73e-05	5.92e-05	2.91782	0.533998	2.99897
						118.7	5.73e-05	5.92e-05	2.92014	0.534411	3.00148
						118.8	5.74e-05	5.93e-05	2.92247	0.534825	3.00399
						118.9	5.74e-05	5.93e-05	2.92479	0.535238	3.00649
						119	5.74e-05	5.93e-05	2.92712	0.535652	3.009
						119.1	5.74e-05	5.93e-05	2.92944	0.536065	3.01151
						119.2	5.74e-05	5.93e-05	2.93177	0.536479	3.01402
						119.3	5.75e-05	5.94e-05	2.93409	0.536892	3.01652
						119.4	5.75e-05	5.94e-05	2.93642	0.537305	3.01903
						119.5	5.75e-05	5.94e-05	2.93874	0.537718	3.02154
						119.6	5.75e-05	5.94e-05	2.94106	0.538131	3.02405
						119.7	5.75e-05	5.94e-05	2.94339	0.538545	3.02655
						119.8	5.76e-05	5.95e-05	2.94571	0.538545	3.02655
						119.9	5.76e-05	5.95e-05	2.94571	0.53854	3.02653
						120	5.76e-05	5.94e-05	2.94506	0.538536	3.0265
						120.1	5.76e-05	5.93e-05	2.94441	0.538531	3.02648
						120.2	5.75e-05	5.92e-05	2.94376	0.538527	3.02645
						120.3	5.74e-05	5.91e-05	2.94311	0.538522	3.02643
						120.4	5.73e-05	5.9e-05	2.94247	0.538518	3.0264
						120.5	5.72e-05	5.9e-05	2.94183	0.538514	3.02638
						120.6	5.72e-05	5.89e-05	2.9412	0.538509	3.02635
						120.7	5.71e-05	5.88e-05	2.94056	0.538505	3.02633
						120.8	5.7e-05	5.87e-05	2.93994	0.5385	3.02631
						120.9	5.69e-05	5.86e-05	2.93931	0.538496	3.02628
						121	5.68e-05	5.85e-05	2.93869	0.538492	3.02626
						121.1	5.67e-05	5.85e-05	2.93807	0.538487	3.02623
						121.2	5.67e-05	5.84e-05	2.93745	0.538483	3.02621
						121.3	5.66e-05	5.83e-05	2.93683	0.538479	3.02619
						121.4	5.65e-05	5.82e-05	2.93622	0.538474	3.02616
						121.5	5.64e-05	5.81e-05	2.93562	0.53847	3.02614
						121.6	5.63e-05	5.81e-05	2.93501	0.538465	3.02611
						121.7	5.62e-05	5.8e-05	2.93441	0.538461	3.02609
						121.8	5.61e-05	5.79e-05	2.93381	0.538457	3.02607
						121.9	5.61e-05	5.78e-05	2.93321	0.538452	3.02604
						122	5.6e-05	5.77e-05	2.93262	0.538448	3.02602
						122.1	5.59e-05	5.76e-05	2.93203	0.538443	3.026
						122.2	5.58e-05	5.76e-05	2.93144	0.538439	3.02597
						122.3	5.57e-05	5.75e-05	2.93086	0.538435	3.02595
						122.4	5.56e-05	5.74e-05	2.93028	0.53843	3.02593
						122.5	5.56e-05	5.73e-05	2.9297	0.538426	3.02591
						122.6	5.55e-05	5.72e-05	2.92912	0.538421	3.02588
						122.7	5.54e-05	5.72e-05	2.92855	0.538417	3.02586
						122.8	5.53e-05	5.71e-05	2.92798	0.538413	3.02584
						122.9	5.52e-05	5.7e-05	2.92741	0.538408	3.02581
						123	5.52e-05	5.69e-05	2.92685	0.538404	3.02579
						123.1	5.51e-05	5.68e-05	2.92629	0.5384	3.02577
						123.2	5.5e-05	5.68e-05	2.92573	0.538395	3.02575
						123.3	5.49e-05	5.67e-05	2.92517	0.538391	3.02572
						123.4	5.48e-05	5.66e-05	2.92462	0.538386	3.0257
						123.5	5.47e-05	5.65e-05	2.92407	0.538382	3.02568
						123.6	5.47e-05	5.65e-05	2.92352	0.538378	3.02566
						123.7	5.46e-05	5.64e-05	2.92297	0.538373	3.02564
						123.8	5.45e-05	5.63e-05	2.92243	0.538369	3.02561
						123.9	5.44e-05	5.62e-05	2.92189	0.538365	3.02559
						124	5.43e-05	5.61e-05	2.92136	0.53836	3.02557
						124.1	5.43e-05	5.61e-05	2.92082	0.538356	3.02555
						124.2	5.42e-05	5.6e-05	2.92029	0.538352	3.02553
						124.3	5.41e-05	5.59e-05	2.91976	0.538347	3.02551
						124.4	5.4e-05	5.58e-05	2.91923	0.538343	3.02548
						124.5	5.39e-05	5.57e-05	2.91871	0.538338	3.02546
						124.6	5.39e-05	5.57e-05	2.91819	0.538334	3.02544
						124.7	5.38e-05	5.56e-05	2.91767	0.53833	3.02542
						124.8	5.37e-05	5.55e-05	2.91715	0.538325	3.0254
						124.9	5.36e-05	5.54e-05	2.91664	0.538321	3.02538
						125	5.35e-05	5.54e-05	2.91613	0.538317	3.02536
						125.1	5.35e-05	5.53e-05	2.91562	0.538312	3.02534
						125.2	5.34e-05	5.52e-05	2.91511	0.538308	3.02532
						125.3	5.33e-05	5.51e-05	2.91461	0.538304	3.02529
						125.4	5.32e-05	5.5e-05	2.9141	0.538299	3.02527
						125.5	5.32e-05	5.5e-05	2.91361	0.538295	3.02525
						125.6	5.31e-05	5.49e-05	2.91311	0.538291	3.02523
						125.7	5.3e-05	5.48e-05	2.91262	0.538286	3.02521
						125.8	5.29e-05	5.47e-05	2.91212	0.538282	3.02519
						125.9	5.28e-05	5.47e-05	2.91163	0.538277	3.02517
						126	5.28e-05	5.46e-05	2.91115	0.538273	3.02515
						126.1	5.27e-05	5.45e-05	2.91066	0.538269	3.02513
						126.2	5.26e-05	5.44e-05	2.91018	0.538264	3.02511
						126.3	5.25e-05	5.44e-05	2.9097	0.53826	3.02509
						126.4	5.25e-05	5.43e-05	2.90922	0.538256	3.02507
						126.5	5.24e-05	5.42e-05	2.90875	0.538251	3.02505
						126.6	5.23e-05	5.41e-05	2.90828	0.538247	3.02503
						126.7	5.22e-05	5.41e-05	2.90781	0.538243	3.02501
						126.8	5.21e-05	5.4e-05	2.90734	0.538238	3.02499
						126.9	5.21e-05	5.39e-05	2.90687	0.538234	3.02497
						127	5.2e-05	5.38e-05	2.90641	0.53823	3.02495
						127.1	5.19e-05	5.38e-05	2.90595	0.538225	3.02493
						127.2	5.18e-05	5.37e-05	2.90549	0.538221	3.02491
						127.3	5.18e-05	5.36e-05	2.90503	0.538217	3.02489
						127.4	5.17e-05	5.35e-05	2.90458	0.538212	3.02487
						127.5	5.16e-05	5.35e-05	2.90413	0.538208	3.02485
						127.6	5.15e-05	5.34e-05	2.90368	0.538204	3.02483
						127.7	5.15e-05	5.33e-05	2.90323	0.538199	3.02482
						127.8	5.14e-05	5.32e-05	2.90278	0.538195	3.0248
						127.9	5.13e-05	5.32e-05	2.90234	0.538191	3.02478
						128	5.12e-05	5.31e-05	2.9019	0.538186	3.02476
						128.1	5.12e-05	5.3e-05	2.90146	0.538182	3.02474
						128.2	5.11e-05	5.29e-05	2.90102	0.538178	3.02472
						128.3	5.1e-05	5.29e-05	2.90059	0.538173	3.0247
						128.4	5.09e-05	5.28e-05	2.90016	0.538169	3.02468
						128.5	5.09e-05	5.27e-05	2.89973	0.538165	3.02466
						128.6	5.08e-05	5.27e-05	2.8993	0.53816	3.02465
						128.7	5.07e-05	5.26e-05	2.89887	0.538156	3.02463
						128.8	5.06e-05	5.25e-05	2.89845	0.538152	3.02461
						128.9	5.06e-05	5.24e-05	2.89803	0.538147	3.02459
						129	5.05e-05	5.24e-05	2.89761	0.538143	3.02457
						129.1	5.04e-05	5.23e-05	2.89719	0.538139	3.02455
						129.2	5.03e-05	5.22e-05	2.89677	0.538134	3.02454
						129.3	5.03e-05	5.21e-05	2.89636	0.53813	3.02452
						129.4	5.02e-05	5.21e-05	2.89595	0.538126	3.0245
						129.5	5.01e-05	5.2e-05	2.89554	0.538121	3.02448
						129.6	5e-05	5.19e-05	2.89513	0.538117	3.02446
						129.7	5e-05	5.19e-05	2.89473	0.538113	3.02445
						129.8	4.99e-05	5.18e-05	2.89432	0.538108	3.02443
						129.9	4.98e-05	5.17e-05	2.89392	0.538104	3.02441
						130	4.98e-05	5.16e-05	2.89352	0.5381	3.02439
						130.1	4.97e-05	5.16e-05	2.89312	0.538096	3.02437
						130.2	4.96e-05	5.15e-05	2.89273	0.538091	3.02436
						130.3	4.95e-05	5.14e-05	2.89233	0.538087	3.02434
						130.4	4.95e-05	5.14e-05	2.89194	0.538083	3.02432
						130.5	4.94e-05	5.13e-05	2.89155	0.538078	3.0243
						130.6	4.93e-05	5.12e-05	2.89116	0.538074	3.02429
						130.7	4.92e-05	5.11e-05	2.89078	0.53807	3.02427
						130.8	4.92e-05	5.11e-05	2.89039	0.538065	3.02425
						130.9	4.91e-05	5.1e-05	2.89001	0.538061	3.02424
						131	4.9e-05	5.09e-05	2.88963	0.538057	3.02422
						131.1	4.9e-05	5.09e-05	2.88925	0.538052	3.0242
						131.2	4.89e-05	5.08e-05	2.88888	0.538048	3.02418
						131.3	4.88e-05	5.07e-05	2.8885	0.538044	3.02417
						131.4	4.87e-05	5.07e-05	2.88813	0.53804	3.02415
						131.5	4.87e-05	5.06e-05	2.88776	0.538035	3.02413
						131.6	4.86e-05	5.05e-05	2.88739	0.538031	3.02412
						131.7	4.85e-05	5.05e-05	2.88702	0.538027	3.0241
						131.8	4.85e-05	5.04e-05	2.88666	0.538022	3.02408
						131.9	4.84e-05	5.03e-05	2.88629	0.538018	3.02407
						132	4.83e-05	5.02e-05	2.88593	0.538014	3.02405
						132.1	4.83e-05	5.02e-05	2.88557	0.538009	3.02403
						132.2	4.82e-05	5.01e-05	2.88521	0.538005	3.02402
						132.3	4.81e-05	5e-05	2.88485	0.538001	3.024
						132.4	4.8e-05	5e-05	2.8845	0.537997	3.02398
						132.5	4.8e-05	4.99e-05	2.88415	0.537992	3.02397
						132.6	4.79e-05	4.98e-05	2.88379	0.537988	3.02395
						132.7	4.78e-05	4.98e-05	2.88344	0.537984	3.02394
						132.8	4.78e-05	4.97e-05	2.8831	0.537979	3.02392
						132.9	4.77e-05	4.96e-05	2.88275	0.537975	3.0239
						133	4.76e-05	4.96e-05	2.88241	0.537971	3.02389
						133.1	4.76e-05	4.95e-05	2.88206	0.537967	3.02387
						133.2	4.75e-05	4.94e-05	2.88172	0.537962	3.02386
						133.3	4.74e-05	4.94e-05	2.88138	0.537958	3.02384
						133.4	4.73e-05	4.93e-05	2.88104	0.537954	3.02382
						133.5	4.73e-05	4.92e-05	2.88071	0.537949	3.02381
						133.6	4.72e-05	4.92e-05	2.88037	0.537945	3.02379
						133.7	4.71e-05	4.91e-05	2.88004	0.537941	3.02378
						133.8	4.71e-05	4.9e-05	2.87971	0.537937	3.02376
						133.9	4.7e-05	4.9e-05	2.87938	0.537932	3.02375
						134	4.69e-05	4.89e-05	2.87905	0.537928	3.02373
						134.1	4.69e-05	4.88e-05	2.87872	0.537924	3.02371
						134.2	4.68e-05	4.88e-05	2.8784	0.537919	3.0237
						134.3	4.67e-05	4.87e-05	2.87808	0.537915	3.02368
						134.4	4.67e-05	4.86e-05	2.87776	0.537911	3.02367
						134.5	4.66e-05	4.86e-05	2.87744	0.537907	3.02365
						134.6	4.65e-05	4.85e-05	2.87712	0.537902	3.02364
						134.7	4.65e-05	4.84e-05	2.8768	0.537898	3.02362
						134.8	4.64e-05	4.84e-05	2.87648	0.537894	3.02361
						134.9	4.63e-05	4.83e-05	2.87617	0.53789	3.02359
						135	4.63e-05	4.82e-05	2.87586	0.537885	3.02358
						135.1	4.62e-05	4.82e-05	2.87555	0.537881	3.02356
						135.2	4.61e-05	4.81e-05	2.87524	0.537877	3.02355
						135.3	4.61e-05	4.8e-05	2.87493	0.537872	3.02353
						135.4	4.6e-05	4.8e-05	2.87462	0.537868	3.02352
						135.5	4.59e-05	4.79e-05	2.87432	0.537864	3.0235
						135.6	4.59e-05	4.78e-05	2.87402	0.53786	3.02349
						135.7	4.58e-05	4.78e-05	2.87371	0.537855	3.02347
						135.8	4.57e-05	4.77e-05	2.87341	0.537851	3.02346
						135.9	4.57e-05	4.76e-05	2.87312	0.537847	3.02345
						136	4.56e-05	4.76e-05	2.87282	0.537843	3.02343
						136.1	4.55e-05	4.75e-05	2.87252	0.537838	3.02342
						136.2	4.55e-05	4.74e-05	2.87223	0.537834	3.0234
						136.3	4.54e-05	4.74e-05	2.87194	0.53783	3.02339
						136.4	4.53e-05	4.73e-05	2.87164	0.537826	3.02337
						136.5	4.53e-05	4.72e-05	2.87135	0.537821	3.02336
						136.6	4.52e-05	4.72e-05	2.87107	0.537817	3.02335
						136.7	4.51e-05	4.71e-05	2.87078	0.537813	3.02333
						136.8	4.51e-05	4.71e-05	2.87049	0.537809	3.02332
						136.9	4.5e-05	4.7e-05	2.87021	0.537804	3.0233
						137	4.49e-05	4.69e-05	2.86993	0.5378	3.02329
						137.1	4.49e-05	4.69e-05	2.86964	0.537796	3.02327
						137.2	4.48e-05	4.68e-05	2.86936	0.537792	3.02326
						137.3	4.48e-05	4.67e-05	2.86909	0.537787	3.02325
						137.4	4.47e-05	4.67e-05	2.86881	0.537783	3.02323
						137.5	4.46e-05	4.66e-05	2.86853	0.537779	3.02322
						137.6	4.46e-05	4.65e-05	2.86826	0.537775	3.02321
						137.7	4.45e-05	4.65e-05	2.86798	0.53777	3.02319
						137.8	4.44e-05	4.64e-05	2.86771	0.537766	3.02318
						137.9	4.44e-05	4.64e-05	2.86744	0.537762	3.02317
						138	4.43e-05	4.63e-05	2.86717	0.537758	3.02315
						138.1	4.42e-05	4.62e-05	2.8669	0.537753	3.02314
						138.2	4.42e-05	4.62e-05	2.86664	0.537749	3.02312
						138.3	4.41e-05	4.61e-05	2.86637	0.537745	3.02311
						138.4	4.41e-05	4.6e-05	2.86611	0.537741	3.0231
						138.5	4.4e-05	4.6e-05	2.86584	0.537736	3.02308
						138.6	4.39e-05	4.59e-05	2.86558	0.537732	3.02307
						138.7	4.39e-05	4.59e-05	2.86532	0.537728	3.02306
						138.8	4.38e-05	4.58e-05	2.86506	0.537724	3.02305
						138.9	4.37e-05	4.57e-05	2.86481	0.537719	3.02303
						139	4.37e-05	4.57e-05	2.86455	0.537715	3.02302
						139.1	4.36e-05	4.56e-05	2.86429	0.537711	3.02301
						139.2	4.35e-05	4.55e-05	2.86404	0.537707	3.02299
						139.3	4.35e-05	4.55e-05	2.86379	0.537702	3.02298
						139.4	4.34e-05	4.54e-05	2.86354	0.537698	3.02297
						139.5	4.34e-05	4.54e-05	2.86329	0.537694	3.02295
						139.6	4.33e-05	4.53e-05	2.86304	0.53769	3.02294
						139.7	4.32e-05	4.52e-05	2.86279	0.537686	3.02293
						139.8	4.32e-05	4.52e-05	2.86254	0.537681	3.02292
						139.9	4.31e-05	4.51e-05	2.8623	0.537677	3.0229
						140	4.31e-05	4.51e-05	2.86205	0.537673	3.02289
						140.1	4.3e-05	4.5e-05	2.86181	0.537669	3.02288
						140.2	4.29e-05	4.49e-05	2.86157	0.537664	3.02287
						140.3	4.29e-05	4.49e-05	2.86133	0.53766	3.02285
						140.4	4.28e-05	4.48e-05	2.86109	0.537656	3.02284
						140.5	4.27e-05	4.48e-05	2.86085	0.537652	3.02283
						140.6	4.27e-05	4.47e-05	2.86062	0.537647	3.02282
						140.7	4.26e-05	4.46e-05	2.86038	0.537643	3.0228
						140.8	4.26e-05	4.46e-05	2.86014	0.537639	3.02279
						140.9	4.25e-05	4.45e-05	2.85991	0.537635	3.02278
						141	4.24e-05	4.45e-05	2.85968	0.537631	3.02277
						141.1	4.24e-05	4.44e-05	2.85945	0.537626	3.02275
						141.2	4.23e-05	4.43e-05	2.85922	0.537622	3.02274
						141.3	4.23e-05	4.43e-05	2.85899	0.537618	3.02273
						141.4	4.22e-05	4.42e-05	2.85876	0.537614	3.02272
						141.5	4.21e-05	4.42e-05	2.85853	0.53761	3.02271
						141.6	4.21e-05	4.41e-05	2.85831	0.537605	3.02269
						141.7	4.2e-05	4.4e-05	2.85808	0.537601	3.02268
						141.8	4.2e-05	4.4e-05	2.85786	0.537597	3.02267
						141.9	4.19e-05	4.39e-05	2.85764	0.537593	3.02266
						142	4.18e-05	4.39e-05	2.85742	0.537588	3.02265
						142.1	4.18e-05	4.38e-05	2.8572	0.537584	3.02264
						142.2	4.17e-05	4.37e-05	2.85698	0.53758	3.02262
						142.3	4.17e-05	4.37e-05	2.85676	0.537576	3.02261
						142.4	4.16e-05	4.36e-05	2.85654	0.537572	3.0226
						142.5	4.15e-05	4.36e-05	2.85633	0.537567	3.02259
						142.6	4.15e-05	4.35e-05	2.85611	0.537563	3.02258
						142.7	4.14e-05	4.35e-05	2.8559	0.537559	3.02257
						142.8	4.14e-05	4.34e-05	2.85569	0.537555	3.02255
						142.9	4.13e-05	4.33e-05	2.85548	0.537551	3.02254
						143	4.13e-05	4.33e-05	2.85527	0.537546	3.02253
						143.1	4.12e-05	4.32e-05	2.85506	0.537542	3.02252
						143.2	4.11e-05	4.32e-05	2.85485	0.537538	3.02251
						143.3	4.11e-05	4.31e-05	2.85464	0.537534	3.0225
						143.4	4.1e-05	4.3e-05	2.85443	0.53753	3.02249
						143.5	4.1e-05	4.3e-05	2.85423	0.537525	3.02248
						143.6	4.09e-05	4.29e-05	2.85402	0.537521	3.02246
						143.7	4.08e-05	4.29e-05	2.85382	0.537517	3.02245
						143.8	4.08e-05	4.28e-05	2.85362	0.537513	3.02244
						143.9	4.07e-05	4.28e-05	2.85342	0.537509	3.02243
						144	4.07e-05	4.27e-05	2.85322	0.537504	3.02242
						144.1	4.06e-05	4.26e-05	2.85302	0.5375	3.02241
						144.2	4.06e-05	4.26e-05	2.85282	0.537496	3.0224
						144.3	4.05e-05	4.25e-05	2.85262	0.537492	3.02239
						144.4	4.04e-05	4.25e-05	2.85242	0.537488	3.02238
						144.5	4.04e-05	4.24e-05	2.85223	0.537484	3.02237
						144.6	4.03e-05	4.24e-05	2.85203	0.537479	3.02235
						144.7	4.03e-05	4.23e-05	2.85184	0.537475	3.02234
						144.8	4.02e-05	4.22e-05	2.85165	0.537471	3.02233
						144.9	4.02e-05	4.22e-05	2.85146	0.537467	3.02232
						145	4.01e-05	4.21e-05	2.85127	0.537463	3.02231
						145.1	4e-05	4.21e-05	2.85108	0.537458	3.0223
						145.2	4e-05	4.2e-05	2.85089	0.537454	3.02229
						145.3	3.99e-05	4.2e-05	2.8507	0.53745	3.02228
						145.4	3.99e-05	4.19e-05	2.85051	0.537446	3.02227
						145.5	3.98e-05	4.19e-05	2.85033	0.537442	3.02226
						145.6	3.98e-05	4.18e-05	2.85014	0.537438	3.02225
						145.7	3.97e-05	4.17e-05	2.84996	0.537433	3.02224
						145.8	3.97e-05	4.17e-05	2.84977	0.537429	3.02223
						145.9	3.96e-05	4.16e-05	2.84959	0.537425	3.02222
						146	3.95e-05	4.16e-05	2.84941	0.537421	3.02221
						146.1	3.95e-05	4.15e-05	2.84923	0.537417	3.0222
						146.2	3.94e-05	4.15e-05	2.84905	0.537412	3.02219
						146.3	3.94e-05	4.14e-05	2.84887	0.537408	3.02218
						146.4	3.93e-05	4.14e-05	2.84869	0.537404	3.02217
						146.5	3.93e-05	4.13e-05	2.84851	0.5374	3.02216
						146.6	3.92e-05	4.12e-05	2.84834	0.537396	3.02215
						146.7	3.92e-05	4.12e-05	2.84816	0.537392	3.02214
						146.8	3.91e-05	4.11e-05	2.84799	0.537387	3.02213
						146.9	3.9e-05	4.11e-05	2.84781	0.537383	3.02212
						147	3.9e-05	4.1e-05	2.84764	0.537379	3.02211
						147.1	3.89e-05	4.1e-05	2.84747	0.537375	3.0221
						147.2	3.89e-05	4.09e-05	2.8473	0.537371	3.02209
						147.3	3.88e-05	4.09e-05	2.84713	0.537367	3.02208
						147.4	3.88e-05	4.08e-05	2.84696	0.537362	3.02207
						147.5	3.87e-05	4.08e-05	2.84679	0.537358	3.02206
						147.6	3.87e-05	4.07e-05	2.84662	0.537354	3.02205
						147.7	3.86e-05	4.07e-05	2.84645	0.53735	3.02204
						147.8	3.86e-05	4.06e-05	2.84629	0.537346	3.02203
						147.9	3.85e-05	4.05e-05	2.84612	0.537342	3.02202
						148	3.84e-05	4.05e-05	2.84596	0.537337	3.02201
						148.1	3.84e-05	4.04e-05	2.84579	0.537333	3.022
						148.2	3.83e-05	4.04e-05	2.84563	0.537329	3.02199
						148.3	3.83e-05	4.03e-05	2.84547	0.537325	3.02198
						148.4	3.82e-05	4.03e-05	2.84531	0.537321	3.02197
						148.5	3.82e-05	4.02e-05	2.84515	0.537317	3.02196
						148.6	3.81e-05	4.02e-05	2.84499	0.537313	3.02195
						148.7	3.81e-05	4.01e-05	2.84483	0.537308	3.02194
						148.8	3.8e-05	4.01e-05	2.84467	0.537304	3.02193
						148.9	3.8e-05	4e-05	2.84451	0.5373	3.02192
						149	3.79e-05	4e-05	2.84436	0.537296	3.02191
						149.1	3.79e-05	3.99e-05	2.8442	0.537292	3.0219
						149.2	3.78e-05	3.99e-05	2.84405	0.537288	3.0219
						149.3	3.78e-05	3.98e-05	2.84389	0.537283	3.02189
						149.4	3.77e-05	3.97e-05	2.84374	0.537279	3.02188
						149.5	3.76e-05	3.97e-05	2.84358	0.537275	3.02187
						149.6	3.76e-05	3.96e-05	2.84343	0.537271	3.02186
						149.7	3.75e-05	3.96e-05	2.84328	0.537267	3.02185
						149.8	3.75e-05	3.95e-05	2.84313	0.537263	3.02184
						149.9	3.74e-05	3.95e-05	2.84298	0.537259	3.02183
						150	3.74e-05	3.94e-05	2.84283	0.537254	3.02182
						150.1	3.73e-05	3.94e-05	2.84268	0.53725	3.02181
						150.2	3.73e-05	3.93e-05	2.84254	0.537246	3.0218
						150.3	3.72e-05	3.93e-05	2.84239	0.537242	3.0218
						150.4	3.72e-05	3.92e-05	2.84224	0.537238	3.02179
						150.5	3.71e-05	3.92e-05	2.8421	0.537234	3.02178
						150.6	3.71e-05	3.91e-05	2.84195	0.53723	3.02177
						150.7	3.7e-05	3.91e-05	2.84181	0.537225	3.02176
						150.8	3.7e-05	3.9e-05	2.84166	0.537221	3.02175
						150.9	3.69e-05	3.9e-05	2.84152	0.537217	3.02174
						151	3.69e-05	3.89e-05	2.84138	0.537213	3.02173
						151.1	3.68e-05	3.89e-05	2.84124	0.537209	3.02173
						151.2	3.68e-05	3.88e-05	2.8411	0.537205	3.02172
						151.3	3.67e-05	3.88e-05	2.84096	0.537201	3.02171
						151.4	3.67e-05	3.87e-05	2.84082	0.537197	3.0217
						151.5	3.66e-05	3.87e-05	2.84068	0.537192	3.02169
						151.6	3.66e-05	3.86e-05	2.84054	0.537188	3.02168
						151.7	3.65e-05	3.86e-05	2.84041	0.537184	3.02167
						151.8	3.65e-05	3.85e-05	2.84027	0.53718	3.02167
						151.9	3.64e-05	3.85e-05	2.84013	0.537176	3.02166
						152	3.64e-05	3.84e-05	2.84	0.537172	3.02165
						152.1	3.63e-05	3.84e-05	2.83986	0.537168	3.02164
						152.2	3.63e-05	3.83e-05	2.83973	0.537164	3.02163
						152.3	3.62e-05	3.83e-05	2.8396	0.537159	3.02162
						152.4	3.62e-05	3.82e-05	2.83946	0.537155	3.02162
						152.5	3.61e-05	3.82e-05	2.83933	0.537151	3.02161
						152.6	3.61e-05	3.81e-05	2.8392	0.537147	3.0216
						152.7	3.6e-05	3.81e-05	2.83907	0.537143	3.02159
						152.8	3.6e-05	3.8e-05	2.83894	0.537139	3.02158
						152.9	3.59e-05	3.8e-05	2.83881	0.537135	3.02158
						153	3.59e-05	3.79e-05	2.83868	0.537131	3.02157
						153.1	3.58e-05	3.79e-05	2.83855	0.537126	3.02156
						153.2	3.58e-05	3.78e-05	2.83843	0.537122	3.02155
						153.3	3.57e-05	3.78e-05	2.8383	0.537118	3.02154
						153.4	3.57e-05	3.77e-05	2.83817	0.537114	3.02153
						153.5	3.56e-05	3.77e-05	2.83805	0.53711	3.02153
						153.6	3.56e-05	3.76e-05	2.83792	0.537106	3.02152
						153.7	3.55e-05	3.76e-05	2.8378	0.537102	3.02151
						153.8	3.55e-05	3.75e-05	2.83768	0.537098	3.0215
						153.9	3.54e-05	3.75e-05	2.83755	0.537094	3.0215
						154	3.54e-05	3.74e-05	2.83743	0.537089	3.02149
						154.1	3.53e-05	3.74e-05	2.83731	0.537085	3.02148
						154.2	3.53e-05	3.73e-05	2.83719	0.537081	3.02147
						154.3	3.52e-05	3.73e-05	2.83707	0.537077	3.02146
						154.4	3.52e-05	3.72e-05	2.83695	0.537073	3.02146
						154.5	3.51e-05	3.72e-05	2.83683	0.537069	3.02145
						154.6	3.51e-05	3.71e-05	2.83671	0.537065	3.02144
						154.7	3.5e-05	3.71e-05	2.83659	0.537061	3.02143
						154.8	3.5e-05	3.7e-05	2.83647	0.537057	3.02143
						154.9	3.49e-05	3.7e-05	2.83636	0.537053	3.02142
						155	3.49e-05	3.69e-05	2.83624	0.537048	3.02141
						155.1	3.48e-05	3.69e-05	2.83612	0.537044	3.0214
						155.2	3.48e-05	3.68e-05	2.83601	0.53704	3.0214
						155.3	3.47e-05	3.68e-05	2.83589	0.537036	3.02139
						155.4	3.47e-05	3.68e-05	2.83578	0.537032	3.02138
						155.5	3.47e-05	3.67e-05	2.83566	0.537028	3.02137
						155.6	3.46e-05	3.67e-05	2.83555	0.537024	3.02137
						155.7	3.46e-05	3.66e-05	2.83544	0.53702	3.02136
						155.8	3.45e-05	3.66e-05	2.83533	0.537016	3.02135
						155.9	3.45e-05	3.65e-05	2.83521	0.537012	3.02134
						156	3.44e-05	3.65e-05	2.8351	0.537007	3.02134
						156.1	3.44e-05	3.64e-05	2.83499	0.537003	3.02133
						156.2	3.43e-05	3.64e-05	2.83488	0.536999	3.02132
						156.3	3.43e-05	3.63e-05	2.83477	0.536995	3.02131
						156.4	3.42e-05	3.63e-05	2.83467	0.536991	3.02131
						156.5	3.42e-05	3.62e-05	2.83456	0.536987	3.0213
						156.6	3.41e-05	3.62e-05	2.83445	0.536983	3.02129
						156.7	3.41e-05	3.61e-05	2.83434	0.536979	3.02129
						156.8	3.4e-05	3.61e-05	2.83424	0.536975	3.02128
						156.9	3.4e-05	3.6e-05	2.83413	0.536971	3.02127
						157	3.4e-05	3.6e-05	2.83402	0.536967	3.02126
						157.1	3.39e-05	3.6e-05	2.83392	0.536963	3.02126
						157.2	3.39e-05	3.59e-05	2.83381	0.536958	3.02125
						157.3	3.38e-05	3.59e-05	2.83371	0.536954	3.02124
						157.4	3.38e-05	3.58e-05	2.83361	0.53695	3.02124
						157.5	3.37e-05	3.58e-05	2.8335	0.536946	3.02123
						157.6	3.37e-05	3.57e-05	2.8334	0.536942	3.02122
						157.7	3.36e-05	3.57e-05	2.8333	0.536938	3.02122
						157.8	3.36e-05	3.56e-05	2.8332	0.536934	3.02121
						157.9	3.35e-05	3.56e-05	2.8331	0.53693	3.0212
						158	3.35e-05	3.55e-05	2.833	0.536926	3.02119
						158.1	3.34e-05	3.55e-05	2.83289	0.536922	3.02119
						158.2	3.34e-05	3.55e-05	2.8328	0.536918	3.02118
						158.3	3.34e-05	3.54e-05	2.8327	0.536914	3.02117
						158.4	3.33e-05	3.54e-05	2.8326	0.53691	3.02117
						158.5	3.33e-05	3.53e-05	2.8325	0.536905	3.02116
						158.6	3.32e-05	3.53e-05	2.8324	0.536901	3.02115
						158.7	3.32e-05	3.52e-05	2.8323	0.536897	3.02115
						158.8	3.31e-05	3.52e-05	2.83221	0.536893	3.02114
						158.9	3.31e-05	3.51e-05	2.83211	0.536889	3.02113
						159	3.3e-05	3.51e-05	2.83202	0.536885	3.02113
						159.1	3.3e-05	3.5e-05	2.83192	0.536881	3.02112
						159.2	3.3e-05	3.5e-05	2.83183	0.536877	3.02111
						159.3	3.29e-05	3.5e-05	2.83173	0.536873	3.02111
						159.4	3.29e-05	3.49e-05	2.83164	0.536869	3.0211
						159.5	3.28e-05	3.49e-05	2.83154	0.536865	3.02109
						159.6	3.28e-05	3.48e-05	2.83145	0.536861	3.02109
						159.7	3.27e-05	3.48e-05	2.83136	0.536857	3.02108
						159.8	3.27e-05	3.47e-05	2.83127	0.536853	3.02108
						159.9	3.26e-05	3.47e-05	2.83118	0.536849	3.02107
						160	3.26e-05	3.46e-05	2.83108	0.536844	3.02106
						160.1	3.26e-05	3.46e-05	2.83099	0.53684	3.02106
						160.2	3.25e-05	3.46e-05	2.8309	0.536836	3.02105
						160.3	3.25e-05	3.45e-05	2.83081	0.536832	3.02104
						160.4	3.24e-05	3.45e-05	2.83072	0.536828	3.02104
						160.5	3.24e-05	3.44e-05	2.83063	0.536824	3.02103
						160.6	3.23e-05	3.44e-05	2.83055	0.53682	3.02102
						160.7	3.23e-05	3.43e-05	2.83046	0.536816	3.02102
						160.8	3.22e-05	3.43e-05	2.83037	0.536812	3.02101
						160.9	3.22e-05	3.42e-05	2.83028	0.536808	3.02101
						161	3.22e-05	3.42e-05	2.8302	0.536804	3.021
						161.1	3.21e-05	3.42e-05	2.83011	0.5368	3.02099
						161.2	3.21e-05	3.41e-05	2.83002	0.536796	3.02099
						161.3	3.2e-05	3.41e-05	2.82994	0.536792	3.02098
						161.4	3.2e-05	3.4e-05	2.82985	0.536788	3.02098
						161.5	3.19e-05	3.4e-05	2.82977	0.536784	3.02097
						161.6	3.19e-05	3.39e-05	2.82968	0.53678	3.02096
[truncated: 3,684 more rows]

## Sheet: SuppFigure 7
SuppFigure 7a
Raw data						Normalized data
A-1155463 (nM)	LD3	LD3v1	LD3v2	LD3v3		A-1155463 (nM)	LD3	LD3v1	LD3v2	LD3v3
0	7.56701	6.31525	3.94244	7.64441		0	2.00563	4.06198	1.80096	8.82928
1	14.3877	6.88626	7.43442	9.2268		1	3.81345	4.42925	3.39614	10.6569
3.16	21.6623	9.13918	11.7995	11.4667		3.16	5.74158	5.87833	5.39016	13.2441
10	103.703	37.8835	58.5493	26.5289		10	27.4864	24.3668	26.7461	30.6409
31.6	230.124	95.1394	72.2575	50.5806		31.6	60.9943	61.1938	33.0082	58.4206
100	359.552	155.472	192.455	75.1557		100	95.2991	100	87.916	86.8048
316	377.288	149.085	218.908	86.5802		316	100	95.892	100	100
1000	360.326	143.658	165.232	47.5355		1000	95.5042	92.4008	75.4801	54.9035
3160	236.674	97.0144	89.0001	18.6777		3160	62.7304	62.3998	40.6564	21.5727
10000	94.2241	41.6789	43.0584	10.62		10000	24.9741	26.8079	19.6697	12.2661
SuppFigure 7b
Raw data						Normalized data
A-1155463 (nM)	LD3	LD3v1	LD3v2	LD3v3		A-1155463 (nM)	LD3	LD3v1	LD3v2	LD3v3
0	3.22242	3.85268	7.7398	3.69263		0	14.3382	28.2639	38.6171	55.19
1	5.40215	7.04756	8.82485	2.77406		1	24.0369	51.7021	44.0309	41.4611
3.16	7.18908	9.68104	8.86626	3.85858		3.16	31.9878	71.0218	44.2375	57.6704
10	13.5577	10.1163	11.461	6.60452		10	60.325	74.2146	57.1837	98.7112
31.6	18.5475	13.1906	14.4551	5.73685		31.6	82.5271	96.7683	72.1228	85.7431
100	22.4744	13.6311	20.0424	6.69075		100	100	100	100	100
316	15.3386	9.2753	12.1168	5.96765		316	68.249	68.0452	60.4558	89.1927
1000	6.20334	6.89322	9.51477	4.89197		1000	27.6018	50.5698	47.4732	73.1154
3160	5.81216	6.70972	7.28438	5.3982		3160	25.8612	49.2237	36.3448	80.6816
10000	5.91094	6.12845	7.72688	5.50953		10000	26.3008	44.9593	38.5527	82.3456
SuppFigure 7c
Raw data						Normalized data
A-1155463 (nM)	LD3	LD3v1	LD3v2	LD3v3		A-1155463 (nM)	LD3	LD3v1	LD3v2	LD3v3
0	8.85328	3.31114	9.77014	2.54814		0	5.83364	2.90017	5.66033	6.68447
1	10.3952	7.30094	12.8299	3.20545		1	6.84966	6.39476	7.43299	8.40879
3.16	14.807	10.5465	15.1881	6.03274		3.16	9.75669	9.23749	8.79924	15.8255
10	61.5286	54.3048	41.7183	20.3556		10	40.5427	47.5646	24.1695	53.3983
31.6	81.0432	81.5034	86.9164	27.3634		31.6	53.4013	71.3874	50.355	71.7817
100	122.261	114.171	172.607	38.1202		100	80.5606	100	100	100
316	151.762	99.7413	161.121	26.0622		316	100	87.3617	93.3455	68.3684
1000	95.1073	67.6732	157.034	14.8716		1000	62.6685	59.2738	90.9774	39.0124
3160	52.3287	48.854	78.176	8.13228		3160	34.4807	42.7904	45.2913	21.3332
10000	26.3235	29.8195	50.9059	6.33048		10000	17.3452	26.1184	29.4923	16.6066
Supplementary Figure 7d
A-1155463 (nM)	CBPA11-v1-LD3v3			CBPA11-v1
0	13.3566	12.9998	14.2001	11.5978	10.7371	10.2386
1	17.44	15.4815	15.2319	11.9307	13.3631	14.4518
3.18	19.1065	16.239	15.7232
10	35.4931	37.3111	42.1378	123.839	111.135	108.599
31.8	111.396	114.663	102.433	389.784	278.454	373.749
100	141.118	129.678	143.828	564.299	608.466	607.516
318	88.3315	80.8452	81.5497	850.92	837.883	834.824
1000	42.2154	38.9656	41.7945	593.95	643.898	704.687
3180	15.9601	19.3359	17.9766	453.965	510.335	480.171
10000	12.6979	12.0483	7.60629	287.884	283.663	296.982
Supplementary Figure 7e
A-1155463 (nM)	CBPA11-v3-LD3v3			CBPA11-v3
0	13.587	14.7159	14.9285	12.1638	15.0899	16.5423
1	15.5654	14.7861	18.9282	13.0926	12.3286	14.9355
3.18	18.4478	19.6959	19.6571
10	36.4319	39.9778	39.7793	123.11	130.292	142
31.8	84.9348	79.7569	100.075	282.41	298.117	326.277
100	83.6306	93.696	106.99	456.144	446.765	450.933
318	56.0878	70.2108	79.7618	537.1	526.502	525.843
1000	37.975	37.0053	41.4854	414.242	467.209	437.572
3180	14.007	14.3777	16.2311	375.891	387.491	376.961
10000	11.3652	7.76248	13.9821	179.218	184.588	169.013

## Sheet: SuppFigure 8
SuppFigure 8a
Raw data						Normalized data
Venetoclax (nM)	LD3	LD3v1	LD3v2	LD3v3		Venetoclax (nM)	LD3	LD3v1	LD3v2	LD3v3
0	12.7156	14.9043	14.1634	15.4368		0	15.4411	78.3633	17.4445	84.8596
1	14.9284	13.9463	13.4033	14.5214		1	18.1283	73.3263	16.5083	79.8276
3.16	12.7365	14.8303	13.125	14.1602		3.16	15.4665	77.9742	16.1655	77.8421
10	16.842	14.5584	16.4463	15.226		10	20.4521	76.5447	20.2562	83.7011
31.6	30.0676	16.7543	27.5949	16.2677		31.6	36.5125	88.0905	33.9875	89.4274
100	51.0746	17.8773	45.078	16.2894		100	62.0224	93.9945	55.5208	89.5467
316	65.5888	19.0195	55.5679	16.4905		316	79.6476	100	68.4407	90.6522
1000	82.3488	17.6802	81.1913	18.191		1000	100	92.9583	100	100
3160	52.8314	14.7788	48.4395	16.9096		3160	64.1557	77.7035	59.661	92.956
10000	21.9948	12.052	16.176	9.88497		10000	26.7094	63.3664	19.9233	54.34
SuppFigure 8b
Raw data						Normalized data
Venetoclax (nM)	LD3	LD3v1	LD3v2	LD3v3		Venetoclax (nM)	LD3	LD3v1	LD3v2	LD3v3
0	14.9091	17.8394	13.9535	12.4083		0	3.54688	9.2776	4.16841	65.0914
1	13.9036	17.9682	12.0656	11.2669		1	3.30768	9.34453	3.60444	59.1038
3.16	14.2688	17.3705	13.3245	13.6889		3.16	3.39456	9.03372	3.9805	71.809
10	18.9052	20.1681	16.18	11.7704		10	4.49756	10.4886	4.83355	61.7452
31.6	62.4429	37.6794	42.87	13.2963		31.6	14.8552	19.5956	12.8068	69.7498
100	181.487	84.9952	112.867	15.3555		100	43.1759	44.2027	33.7173	80.5519
316	385.549	192.285	260.986	19.0629		316	91.7223	100	77.9659	100
1000	420.344	168.695	334.744	17.0616		1000	100	87.7314	100	89.5017
3160	388.188	94.6147	221.189	14.4208		3160	92.3499	49.2054	66.077	75.6488
10000	215.355	38.191	103.623	11.3835		10000	51.2329	19.8616	30.9558	59.7156
SuppFigure 8c
Raw data						Normalized data
Venetoclax (nM)	LD3	LD3v1	LD3v2	LD3v3		Venetoclax (nM)	LD3	LD3v1	LD3v2	LD3v3
0	14.8922	13.0759	15.7312	11.3304		0	3.88042	11.7033	5.37984	29.5434
1	13.7218	15.4633	14.375	15.066		1	3.57546	13.8401	4.91604	39.2835
3.16	15.2365	16.5999	15.7505	15.5253		3.16	3.97013	14.8573	5.38644	40.4811
10	23.4789	17.4324	18.3792	15.9266		10	6.11784	15.6025	6.28542	41.5277
31.6	76.4036	32.0407	53.5545	19.9574		31.6	19.9083	28.6773	18.3149	52.0376
100	192.548	54.2809	130.943	29.1345		100	50.1718	48.5828	44.7805	75.9664
316	359.804	111.729	271.716	38.3518		316	93.753	100	92.9232	100
1000	383.778	110.547	292.41	25.9902		1000	100	98.9424	100	67.7678
3160	298.833	84.0806	221.496	19.8367		3160	77.866	75.2543	75.7485	51.723
10000	135.057	23.9109	92.541	11.9128		10000	35.1914	21.4009	31.6477	31.0619
Supplementary Figure 8d
Venetoclax (nM)	CBPVene-v4			CBPVene-v4-LD3v1
0	31.5006	36.1183	29.8594	19.3598	19.2799	19.8361
1	40.3634	39.0365	35.7348	19.1053	16.682	17.9097
3.16	37.466	39.8351	35.629	16.7992	18.4317	16.6285
10	78.4344	76.6512	70.3479	19.6376	23.1796	21.4266
31.6	222.533	195.089	190.881	32.1154	36.1941	32.5835
100	611.042	605.715	517.36	86.38	90.9103	85.1375
316	950.644	828.357	817.055	96.5128	123.956	144.665
1000	944.498	822.131	733.074	88.9133	86.8028	95.608
3160	754.403	741.34	670.156	39.6812	48.1406	50.4281
10000	359.051	347.036	277.394	12.4978	14.2501	13.8554
Supplementary Figure 8e
Venetoclax (nM)	CBPVene-v5			CBPVene-v5-LD3v1
0	35.1543	33.7572	34.9128	16.6464	17.3819	17.893
1	29.5956	26.0853	29.9849	17.8707	19.0514	21.7836
3.16	37.6876	33.119	35.8015	16.5212	18.216	19.9144
10	46.0425	45.7651	48.5281	24.3915	25.0888	26.0143
31.6	141.881	134.732	159.612	38.8619	33.9951	40.2586
100	341.802	341.722	335.341	98.3781	87.1331	45.1145
316	397.676	415.475	443.055	109.179	119.42	105.893
1000	376.754	389.94	446.347	84.9301	81.5067	69.6762
3160	310.198	316.533	343.216	13.0779	40.1194	47.5985
10000	135.425	131.502	142.834	11.2636	9.87598	10.1879

## Sheet: SuppFigure 9
SuppFigure 9a
Raw data						Normalized data
A-1155463 (nM)	BclXL	BclXL-v1	BclXL-v2	BclXL-v3		A-1155463 (nM)	BclXL	BclXL-v1	BclXL-v2	BclXL-v3
0	6.92728	7.03185	2.93356	9.63321		0	1.61104	7.30393	0.95809	100
1	23.0325	9.50772	9.80132	3.66232		1	5.35653	9.87559	3.20108	38.0177
3.16	25.9846	7.94562	6.91441	3.50869		3.16	6.04307	8.25306	2.25822	36.4228
10	190.609	16.9788	114.053	4.69756		10	44.3287	17.6357	37.2494	48.7642
31.6	293.325	26.0537	248.637	4.22941		31.6	68.2169	27.0618	81.2041	43.9045
100	429.99	75.6338	306.188	6.55164		100	100	78.5603	100	68.011
316	395.813	96.2749	260.24	4.19643		316	92.0518	100	84.9937	43.5621
1000	279.41	68.536	163.22	4.61873		1000	64.9807	71.1878	53.3071	47.9459
3160	256.949	29.1787	116.806	9.51174		3160	59.757	30.3077	38.1484	98.7391
10000	88.5006	12.0697	70.8961	8.94868		10000	20.582	12.5367	23.1544	92.8941
SuppFigure 9b
Raw data						Normalized data
A-1155463 (nM)	BclXL	BclXL-v1	BclXL-v2	BclXL-v3		A-1155463 (nM)	BclXL	BclXL-v1	BclXL-v2	BclXL-v3
0	6.44707	2.33913	1.43983	8.34138		0	28.8216	20.6887	3.39833	100
1	4.21734	3.30599	6.03925	4.34604		1	18.8536	29.2402	14.254	52.1022
3.16	4.87934	2.87404	7.66248	4.53507		3.16	21.8131	25.4197	18.0852	54.3684
10	16.4519	10.3177	19.0516	4.14012		10	73.5481	91.2564	44.9661	49.6336
31.6	16.5565	11.2548	29.9485	4.89543		31.6	74.0156	99.5447	70.6852	58.6885
100	22.3689	10.0475	42.3689	6.31837		100	100	88.866	100	75.7473
316	12.9263	9.08703	18.9036	4.61792		316	57.787	80.3713	44.6168	55.3616
1000	8.861	8.12661	9.40878	4.83591		1000	39.6131	71.8768	22.2068	57.9749
3160	6.8565	11.3063	6.28057	6.98761		3160	30.6519	100	14.8235	83.7705
10000	5.88562	10.5373	6.17439	7.52574		10000	26.3116	93.1986	14.5729	90.2218
SuppFigure 9c
Raw data						Normalized data
A-1155463 (nM)	LD3	LD3v1	LD3v2	LD3v3		A-1155463 (nM)	LD3	LD3v1	LD3v2	LD3v3
0	3.52799	2.16136	5.3869	5.86149		0	4.40574	3.62496	4.99843	79.8138
1	7.28282	3.39688	19.4289	3.89318		1	9.09475	5.69713	18.0278	53.0121
3.16	8.24083	5.37082	14.9163	3.33736		3.16	10.2911	9.00776	13.8407	45.4436
10	44.6179	20.3588	78.0614	4.19884		10	55.7186	34.145	72.4321	57.1742
31.6	51.4519	33.1716	105.901	4.70238		31.6	64.2529	55.6344	98.2639	64.0307
100	80.0772	59.6244	107.772	7.34395		100	100	100	100	100
316	61.2138	50.1335	97.2273	7.24743		316	76.4435	84.0823	90.2158	98.6857
1000	44.3919	39.0114	85.4738	5.65235		1000	55.4364	65.4287	79.3099	76.9661
3160	29.5938	21.2685	49.1232	7.24099		3160	36.9566	35.6708	45.5807	98.598
10000	13.758	9.83028	28.4395	6.85409		10000	17.181	16.487	26.3886	93.3297
Supplementary Figure 9d
A-1155463 (nM)	CBPA11-v1-BclXLv2			CBPA11-v1
0	14.8793	12.0994	12.1533	25.5116	25.3333	27.603
1	111.205	87.5973	101.043	63.0929	67.5149	84.3456
3.18	157.154	178.429	193.635	70.097	95.813	111.853
10	436.402	372.407	451.931	455.879	489.769	488.832
31.8	433.431	447.679	460.586	620.201	681.136	678.515
100	510.537	467.35	481.779	962.669	957.215	954.472
318	466.109	461.812	531.315	973.295	858.467	847.573
1000	444.141	425.472	444.224	855.269	763.206	684.986
3180	353.967	340.947	373.905	503.783	501.256	493.903
10000	194.487	169.62	189.065	194.615	191.032	215.159
Supplementary Figure 9e
A-1155463 (nM)	CBPA11-v3-BclXLv2			CBPA11-v3
0	12.2466	11.7495	12.619	26.5862	23.5891	24.9373
1	84.4482	81.7463	104.541	77.8998	72.2772	68.2722
3.18	146.322	134.178	165.303	101.26	74.5174	69.017
10	324.719	293.474	344.378	279.56	237.506	229.509
31.8	360.563	353.899	371.872	420.603	418.534	369.593
100	397.777	391.029	415.369	495.942	494.207	527.219
318	374.208	326.503	405.592	528.894	526.095	525.969
1000	326.827	274.864	352.239	429.812	444.52	449.13
3180	224.895	197.696	225.125	188.374	250.833	293.834
10000	80.3813	74.5359	94.7265	69.4522	75.5808	84.1281

## Sheet: SuppFigure 10
Supplementary Figure 10a
Venetoclax (nM)	Bcl2	Bcl2-v1	Bcl2-v2	Bcl2-v3	Bcl2-v4	Bcl2-v5	Bcl2-v6		Venetoclax (nM)	Bcl2	Bcl2-v1	Bcl2-v2	Bcl2-v3	Bcl2-v4	Bcl2-v5	Bcl2-v6
0	24.1567	17.0128	16.15	32.7785	45.6552	38.9458	41.8552		0	11.7251	73.0584	48.3467	93.2366	100	99.4545	100
1	29.2584	21.6044	10.2874	27.6943	41.8831	39.1594	35.1249		1	14.2012	92.7765	30.7964	78.7749	91.7378	100	83.9201
3.16	31.4339	23.2865	13.9068	29.5268	41.0528	39.145	33.3789		3.16	15.2572	100	41.6315	83.9873	89.9193	99.9632	79.7485
10	33.1302	16.0345	14.5592	31.648	37.2435	24.5911	30.0268		10	16.0805	68.8573	43.5847	90.0208	81.5757	62.7975	71.7397
31.6	57.2981	18.9926	22.7645	35.1563	36.4556	31.7054	32.915		31.6	27.811	81.5605	68.148	100	79.8498	80.9649	78.6401
100	119.065	20.3514	24.4264	29.621	22.5432	21.977	29.8264		100	57.7909	87.3956	73.1231	84.2551	49.3771	56.1219	71.261
316	206.027	16.9918	33.4045	24.8752	20.3221	16.3938	25.9953		316	100	72.9686	100	70.756	44.5121	41.8642	62.1077
1000	118.152	11.8168	18.2725	15.674	12.5122	8.85863	19.2478		1000	57.3479	50.7451	54.7009	44.5837	27.4059	22.6219	45.9867
3160	9.9385	18.4889	17.6043	8.47953	8.90976	8.08719	13.59		3160	4.82389	79.3975	52.7004	24.1195	19.5153	20.652	32.4691
10000	6.69632	5.99741	8.79773	5.02724	6.178	5.77753	7.79665		10000	3.25022	25.7548	26.337	14.2997	13.5319	14.7539	18.6277
Supplementary Figure 10b
Venetoclax (nM)	Bcl2	Bcl2-v1	Bcl2-v2	Bcl2-v3	Bcl2-v4	Bcl2-v5	Bcl2-v6		Venetoclax (nM)	Bcl2	Bcl2-v1	Bcl2-v2	Bcl2-v3	Bcl2-v4	Bcl2-v5	Bcl2-v6
0	26.5776	42.3698	33.3602	38.6232	33.0906	49.1597	52.4142		0	4.55016	78.2011	12.8883	73.6641	100	99.352	13.7792
1	34.2584	44.2279	36.2682	40.7727	29.6608	45.7217	50.15		1	5.86514	81.6306	14.0118	77.7639	89.6354	92.4038	13.184
3.16	39.5038	50.6217	38.2081	41.3533	26.3749	49.4803	55.0335		3.16	6.76318	93.4314	14.7612	78.8713	79.7051	100	14.4678
10	88.7679	46.5279	49.7513	40.3779	26.5882	40.0805	53.9332		10	15.1973	85.8756	19.2208	77.0109	80.3497	81.0029	14.1785
31.6	235.479	52.0969	115.969	52.4314	28.0379	46.2116	141.748		31.6	40.3146	96.1542	44.8031	100	84.7308	93.3938	37.2641
100	448.604	54.1806	258.841	43.8328	26.0079	42.8958	380.387		100	76.8023	100	100	83.6002	78.5961	86.6926	100
316	584.102	42.1946	180.703	28.8093	14.4979	30.6164	330.205		316	100	77.8778	69.8126	54.9466	43.8128	61.8759	86.8077
1000	347.384	16.2179	50.1494	14.8804	9.93641	14.0666	170.706		1000	59.4733	29.933	19.3746	28.3807	30.0279	28.4288	44.877
3160	20.111	5.67733		13.0836	8.42342	10.2265	26.4901		3160	3.44306	10.4785		24.9537	25.4557	20.6679	6.964
10000	12.4887	3.43402		6.80048	7.62354	6.4792	10.3289		10000	2.13811	6.3381		12.9702	23.0384	13.0945	2.71537
Supplementary Figure 10c
Venetoclax (nM)	Bcl2	Bcl2-v1	Bcl2-v2	Bcl2-v3	Bcl2-v4	Bcl2-v5	Bcl2-v6		Venetoclax (nM)	Bcl2	Bcl2-v1	Bcl2-v2	Bcl2-v3	Bcl2-v4	Bcl2-v5	Bcl2-v6
0	15.7994	25.0944	31.7637	32.6953		23.2419	39.7961		0	10.5822	96.0594	28.6527	87.8581		90.188	21.5752
1	9.63116	26.1238	41.9684	35.0656		25.6864	44.5051		1	6.45078	100	37.8578	94.2276		99.6735	24.1282
3.16	8.84784	24.5196	39.8265	34.981		25.7705	49.3848		3.16	5.92613	93.8591	35.9258	94.0003		100	26.7736
10	13.3529	21.4847	52.1135	37.2138		24.348	55.272		10	8.94356	82.2419	47.0093	100		94.4802	29.9654
31.6	27.684	15.0338	62.3409	35.7018		16.5209	62.0564		31.6	18.5423	57.5484	56.235	95.9371		64.1079	33.6435
100	141.694	15.6772	110.858	33.497		23.7437	135		100	94.904	60.0112	100	90.0123		92.1352	73.1893
316	133.43	10.7127	52.4245	33.007		10.445	184.453		316	89.3694	41.0075	47.2898	88.6957		40.5307	100
1000	149.302	9.64308	36.1104	11.8512		11.7468	79.8215		1000	100	36.913	32.5736	31.8462		45.5824	43.2747
3160	111.983	7.62744	6.78535	12.6786		6.74769	33.0186		3160	75.004	29.1973	6.12077	34.0697		26.1838	17.9008
10000	32.3222	5.42749	7.40105	7.77085		4.99098	15.7293		10000	21.6488	20.776	6.67617	20.8817		19.367	8.52752
Supplementary Figure 10d
Venetoclax (nM)	CBPVene-v4			CBPVene-v4-Bcl2v2
0	21.5759	24.6727	23.7365	36.2055	38.8503	32.6397
1	25.8055	26.2397	18.4029	31.1918	36.3952	31.7379
3.16	23.589	25.2624	18.3382	31.4437	36.7806	28.5959
10	33.4586	32.0727	26.1315	36.377	37.7021	37.2539
31.6	100.765	111.541	57.7785	69.7518	80.5008	57.3972
100	277.273	269.798	273.956	211.871	227.425	220.652
316	447.645	497.825	441.762	290.788	368.506	302.291
1000	651.243	597.631	579.613	233.694	276.355	255.555
3160	423.338	450.382	440.912	128.558	149.488	139.957
10000	277.442	279.687	277.816	41.5078	45.6809	45.0373
Supplementary Figure 10e
Venetoclax (nM)	CBPVene-v5			CBPVene-v5-Bcl2v2
0	29.6718	24.6839	26.501	33.8678	37.8119	35.4654
1				37.9718	36.6065	35.2814
3.16	30.3563	26.3908	26.6345	37.1496	40.8191	38.9099
10	53.0904	39.8802	44.9895	35.5651	41.8626	41.5876
31.6	27.5418	25.4102	24.8086	68.9479	70.401	67.6966
100	135.101	106.556	113.538	149.797	156.012	191.601
316	523.324	430.565	490.151	182.798	192.307	223.486
1000	577.626	585.371	682.822	141.449	149.007	144.09
3160	461.236	467.711	499.656	64.398	62.9303	51.9708
10000	307.085	269.935	317.486	27.6798	21.7852	31.253
