# Supplementary material for: Protein-based bandpass filters for controlling cellular signaling with chemical inputs
Source: Nat Chem Biol. 2023 Nov 13;20(5):586–93. doi: 10.1038/s41589-023-01463-7 (PMC11062894; doi:10.1038/s41589-023-01463-7)
Supplement: Supplementary file 4 — Statistical source data. [file 41589_2023_1463_MOESM4_ESM.xlsx]

## Sheet: Figure 2
Figure 2c
Representative									Independent repeat
	ON-phase				OFF-phase					ON-phase				OFF-phase
A-1155463 (nM)	SEAP (U/L)			Venetoclax (nM)	SEAP (U/L)				A-1155463 (nM)	SEAP (U/L)			Venetoclax (nM)	SEAP (U/L)
0	8.25016	6.98774	8.6475	0	107.819	109.905	103.66		0	10.5061	7.38014	8.48488	0	191.249	214.314	227.021
0.001	5.8952	7.20866	6.83046	0.001	75.3746	89.0712	99.0049		0.001	8.29033	8.65223	8.31753	0.001	294.62	313.4	319.588
0.01	7.84295	6.76242	8.08661	0.01	85.1657	70.1122	89.4923		0.01	10.9754	9.05689	8.00073	0.01	267.156	307.848	300.966
0.1	9.61555	8.18948	10.3625	0.1	81.9771	80.9297	78.2538		0.1	14.2499	14.1845	11.1764	0.1	225.991	258.444	342.296
1	15.8426	13.5232	13.6294	1	69.1909	65.9454	68.5076		1	38.4512	42.7182	41.8919	1	259.474	200.825	300.367
10	26.67	26.9995	28.8916	10	45.3899	45.448	63.5072		10	188.411	156.072	146.503	10	304.021	256.34	345.499
31.6	53.4598	53.7585	50.2237	31.6	23.8212	28.0484	21.6764		31.6	322.732	331.126	300.096	31.6	220.194	208.431	268.11
100	77.0863	99.712	86.8586	100	11.359	10.3713	12.1034		100	469.003	407.571	388.702	100	193.21	194.937	240.35
316	74.2135	87.4799	90.9245	316	9.4797	7.06701	8.94311		316	502.279	456.921	405.388	316	87.2098	106.113	133.634
1000	61.3538	85.7682	92.3267	1000	8.36495	6.99561	8.21494		1000	392.812	394.23	382.851	1000	44.9721	57.2365	51.9722
Figure 2f
Representative									Independent repeat									Independent repeat2
	ON-phase				OFF-phase					ON-phase				OFF-phase					ON-phase				OFF-phase
Venetoclax (nM)	SEAP (U/L)			A-1155463 (nM)	SEAP (U/L)				Venetoclax (nM)	SEAP (U/L)			A-1155463 (nM)	SEAP (U/L)				Venetoclax (nM)	SEAP (U/L)			A-1155463 (nM)	SEAP (U/L)
0	22.6824	12.7079	16.6537	0	607.113	650.768	566.093		0	16.1316	8.61998	10.4545	0	612.776	626.484	824.059		0	3.01611	4.25097	3.64965	0	214.564	232.77	204.633
0.001	21.1361	21.8809	20.3081	0.001	452.056	640.781	545.972		0.001	17.2959	19.6028	17.3969	0.001	544.306	608.147	640.878		0.001	3.89387	3.46917	3.64374	0.001	136.822	169.801	176.875
0.01	20.8167	21.8254	22.5414	0.01	482.724	651.317	591.102		0.01	17.8597	19.5891	20.2443	0.01	596.894	605.557	647.084		0.01	5.18679	5.62206	3.52298	0.01	101.604	210.436	146.675
0.1	29.6889	33.3665	28.723	0.1	443.461	562.309	475.562		0.1	26.4674	30.2307	26.35	0.1	460.121	563.478	550.17		0.1	6.5639	4.5748	4.88175	0.1	103.12	204.542	189.519
1	29.921	33.218	28.0407	1	415.408	516.033	492.483		1	24.9399	30.0614	25.1188	1	534.525	587.537	614.263		1	7.14052	6.71873	5.80289	1	92.9798	167.805	150.91
10	86.1973	98.0689	104.634	10	401.724	506.387	481.044		10	77.2331	90.5051	96.1876	10	528.461	563.236	515.428		10	22.5622	20.7533	15.965	10	77.7029	130.847	121.179
31.6	218.907	241.762	244.117	31.6	379.199	421.639	391.615		31.6	210.033	228.242	231.506	31.6	441.716	544.633	570.455		31.6	90.6349	68.5601	31.6515	31.6	58.2163	85.6507	74.3645
100	469.102	580.631	561.399	100	206.108	261.394	267.779		100	475.864	582.316	562.674	100	308.86	496.735	439.283		100	139.629	119.587	107.403	100	37.6382	39.3259	34.7513
316	539.491	717.477	623.712	316	72.1001	78.6193	80.8054		316	547.688	717.477	626.865	316	344.351	390.049	370.506		316	109.578	111.051	67.0709	316	10.089	12.1866	9.26765
1000	496.365	569.856	585.475	1000	15.1572	16.9337	16.4073		1000	506.23	574.18	588.126	1000	85.5864	186.732	176.386		1000	188.523	182.43	183.675	1000	8.11912	8.57685	7.01355

## Sheet: Figure 3
Figure 3b
Navitoclax (nM)	SEAP (U/L)
0	7.18401	6.67539	6.39509
316	152.903	157.777	120.268
10000	27.909	22.6678	30.6644
Figure 3c				Independent repeat1				Independent repeat2
Navitoclax (nM)	SEAP (U/L)			Navitoclax (nM)	SEAP (U/L)			Navitoclax (nM)	SEAP (U/L)
0	7.18401	6.67539	6.39509	0	19.4876	15.5429	8.63256	0	11.083	7.3933	5.85
1	12.3027	18.2254	16.0766	1	21.1776	16.9112	10.9114	1	8.6982	6.799	7.8076
3.16	8.85138	10.7082	5.79618	3.16	17.8974	17.4469	12.0302	3.16	8.8175	7.4254	5.2295
10	23.0686	29.2518	21.4138	10	26.7688	25.5285	15.4778	10	18.5135	19.546	17.0869
31.6	29.1796	33.1776	24.7104	31.6	57.8298	46.3337	33.1531	31.6	18.9521	21.4019	22.2703
100	122.466	118.629	97.7066	100	165.15	171.62	97.4429	100	38.4307	39.7857	33.9855
316	152.903	157.777	120.268	316	214	215.179	126.695	316	44.6438	45.7097	45.2392
1000	113.441	144.664	152.423	1000	170.657	172.93	104.682	1000	36.1055	37.8056	30.6544
3162	85.2189	57.5608	84.6477	3162	98.5996	90.518	45.728	3162	21.4327	17.2938	14.649
10000	27.909	22.6678	30.6644	10000	44.2865	33.9189	15.5068	10000	5.5664	4.4153	2.4691
Bell-shaped, X is concentration
Best-fit values
Plateau1	13.3
Dip	146.8
Plateau2	20.77
EC50_1	66.5
nH1	-2.607
EC50_2	2853
nH2	-2.347
95% CI (profile likelihood)
Plateau1	5.760 to 20.61
Dip	131.5 to 214.9
Plateau2	-147.7 to 39.87
EC50_1	50.90 to 91.46
nH1	-7.226 to -1.511
EC50_2	2006 to 11523
nH2	??? to -0.6459
Goodness of Fit
Degrees of Freedom	23
R squared	0.9612
Sum of Squares	3213
Sy.x	11.82
Number of points
# of X values	30
# Y values analyzed	30

## Sheet: Figure 4
Figure 4c												Figure 4f
Representative data				Independent repeat1			Independent repeat2					Representative data				Independent repeat1			Independent repeat2
A-1155463 (nM)	SEAP (U/L)			SEAP (U/L)			SEAP (U/L)					Venetoclax (nM)	SEAP (U/L)			SEAP (U/L)			SEAP (U/L)
0	4.65853	4.60817	5.63905	14.4652	15.7394	12.0014	11.8914	13.7376	15.0891			0	39.8102	36.2299	34.2037	40.5602	42.122	44.8093	35.2999	34.8178	35.7656
1	11.808	7.96285	8.21674	63.1842	65.5998	59.3672	39.8592	46.1014	58.9505			1	43.2617	43.8707	36.4302	49.6449	48.7618	51.4417	38.7674	35.097	34.871
3.16	9.54584	10.8583	12.6623	97.0888	90.7768	104.54	76.8281	71.2211	88.1111			3.16	45.8744	43.8634	40.9813	59.9077	57.7022	57.585	37.9892	34.5814	35.8384
10	36.3624	49.2548	52.4537	208.602	193.911	207.639	185.512	161.246	182.675			10	62.7839	59.2745	50.962	85.7967	97.8219	90.8606	40.747	40.7067	37.4113
31.6	141.491	160.654	159.439	344.989	313.054	303.564	274.497	276.861	326.649			31.6	102.097	102.517	97.1509	145.63	163.136	148.807	75.7769	63.5945	72.9306
100	249.571	271.902	289.151	384.041	407.382	386.207	383.122	323.856	380.578			100	259.734	232.833	236.899	270.734	317.947	234.542	129.31	117.373	126.839
316	340.239	334.632	369.332	436.35	400.122	424.545	357.507	363.639	364.31			316	364.056	361.998	336.318	359.869	338.295	325.242	169.324	158.179	180.661
1000	331.969	319.567	336.626	325.401	275.57	309.58	271.876	243.941	325.246			1000	319.788	297.724	289.236	290.639	289.09	255.479	146.952	139.539	151.905
3162	292.223	279.844	308.976	222.337	207.226	209.948	183.653	165.849	206.73			3162	172.303	161.917	150.962	182.364	158.819	161.838	80.4284	77.0562	76.9119
10000	160.251	171.032	170.98	59.8594	64.0775	78.9584	67.4486	63.1947	66.8306			10000	59.7338	48.4307	41.8975	51.265	38.702	40.7428	30.3195	25.7432	26.899
Figure 4d												Figure 4g
Representative data				Independent repeat1			Independent repeat2					Representative data				Independent repeat1			Independent repeat2
A-1155463 (nM)	SEAP (U/L)			SEAP (U/L)			SEAP (U/L)					Venetoclax (nM)	SEAP (U/L)			SEAP (U/L)			SEAP (U/L)
0	5.6178	7.08776	6.55418	3.89387	5.18679	6.5639	3.52298	4.88175	5.80289			0	12.3826	11.6447	10.543	31.5006	36.1183	29.8594	35.2999	34.8178	35.7656
1	8.30262	10.1289	7.11977	9.7586	8.86351	9.85738	9.7586	8.86351	9.85738			1	19.6914	19.2385	21.4287	40.3634	39.0365	35.7348	38.7674	35.097	34.871
3.16	6.74428	8.92213	8.70336	12.2331	8.65804	8.90325	12.2331	8.65804	8.90325			3.16	23.6204	23.5174	23.125	37.4659	39.8351	35.629	37.9892	34.5814	35.8384
10	20.832	27.2622	23.1658	47.5018	31.3028	29.428	47.5018	31.3028	29.428			10	36.9106	35.3385	36.5925	78.4344	76.6512	70.3479	40.747	40.7067	37.4113
31.6	33.464	42.2092	42.8737	76.3295	63.3534	66.044	76.3295	63.3534	66.044			31.6	89.0841	89.8469	94.8357	222.533	195.089	190.881	75.7769	63.5945	72.9306
100	48.651	63.7971	59.6436	127.521	144.697	138.551	127.521	144.697	138.551			100	296.974	324.318	343.45	611.042	605.715	517.36	129.31	117.373	126.839
316	48.2346	52.2009	43.4433	118.052	94.5609	78.9581	118.052	94.5609	78.9581			316	508.609	513.483	509.928	950.644	828.357	817.055	169.324	158.179	180.661
1000	25.921	26.9233	27.2207	30.4572	33.2564	52.4796	30.4572	33.2564	52.4796			1000	476.461	447.124	509.865	944.498	822.131	733.074	146.952	139.539	151.905
3162	13.3246	14.7352	12.3848	17.4648	24.2697	36.8819	17.4648	24.2697	36.8819			3162	302.504	288.139	344.035	754.403	741.34	670.156	80.4284	77.0562	76.9119
10000	6.89089	7.32125	5.77554	11.7577	12.802	18.7583	11.7577	12.802	18.7583			10000	125.361	121.775	110.475	359.051	347.036	277.394	30.3195	25.7432	26.899
Figure 4e												Figure 4h
Representative data				Independent repeat1			Independent repeat2						Representative data				Independent repeat1			Independent repeat2
A-1155463 (nM)	SEAP (U/L)			SEAP (U/L)			SEAP (U/L)					Venetoclax (nM)	SEAP (U/L)			SEAP (U/L)			SEAP (U/L)
0	11.7021	11.1764	12.1334	12.1638	15.0899	16.5423	26.5862	23.5891	24.9373			0	38.223	34.6754	37.7835	35.1543	33.7572	34.9128	29.6718	24.6839	26.501
1	16.2311	15.8984	17.1285	13.0926	12.3286	14.9355	77.8998	72.2772	68.2722			1	40.3558	36.3798	44.7796	29.5956	26.0853	29.9849
3.16	20.2858	18.8152	21.9462				101.26	74.5174	69.017			3.16	38.693	37.124	41.4884	37.6876	33.1189	35.8015	30.3563	26.3908	26.6345
10	60.5453	59.4708	50.2269	123.11	130.292	142	279.56	237.506	229.509			10	65.8088	59.6717	65.6117	46.0425	45.7651	48.5281	53.0904	39.8802	44.9895
31.6	198.464	192.468	196.244	282.41	298.117	326.277	420.603	418.534	369.593			31.6	165.577	147.792	173.731	141.881	134.732	159.612	27.5418	25.4102	24.8086
100	255.665	254.814	255.258	456.144	446.765	450.933	495.942	494.207	527.219			100	396.23	358.858	398.107	341.802	341.722	335.341	135.101	106.556	113.538
316	312.658	300.795	287.939	537.1	526.502	525.843	528.894	526.095	525.969			316	602.987	517.72	651.633	397.676	415.475	443.055	523.324	430.565	490.151
1000	286.908	287.272	273.19	414.242	467.209	437.572	429.812	444.52	449.13			1000	600.586	514.771	661.736	376.754	389.94	446.347	577.625	585.371	682.822
3162	210.44	200.465	208.417	375.891	387.491	376.961	188.374	250.833	293.834			3162	453.581	397.812	427.677	310.197	316.533	343.216	461.236	467.711	499.656
10000	83.9348	89.2399	91.9583	179.218	184.588	169.013	69.4522	75.5808	84.1281			10000	190.821	155.234	191.917	135.425	131.502	142.834	307.085	269.935	317.486

## Sheet: Figure 5
Raw data of Figure 5b																Raw data Figure 5c																Raw data Figure 5e																Raw data Figure 5f
A-1155463 (nM)	CBPA11-v1-LD3v3			CBPA11-v1			CBPA11-v3-LD3v3			CBPA11-v3						Venetoclax (nM)	CBPVene-v4			CBPVene-v4-LD3v1			CBPVene-v5			CBPVene-v5-LD3v1						A-1155463 (nM)	CBPA11-v1-BclXLv2			CBPA11-v1			CBPA11-v3-BclXLv2			CBPA11-v3						Venetoclax (nM)	CBPVene-v4
0	13.3566	12.9998	14.2001	11.5978	10.7371	10.2386	13.587	14.7159	14.9285	12.1638	15.0899	16.5423				0	31.5006	36.1183	29.8594	19.3598	19.2799	19.8361	35.1543	33.7572	34.9128	16.6464	17.3819	17.893				0	14.8793	12.0994	12.1533	25.5116	25.3333	27.603	12.2466	11.7495	12.619	26.5862	23.5891	24.9373				0	21.5759
1	17.44	15.4815	15.2319	11.9307	13.3631	14.4518	15.5654	14.7861	18.9282	13.0926	12.3286	14.9355				1	40.3634	39.0365	35.7348	19.1053	16.682	17.9097	29.5956	26.0853	29.9849	17.8707	19.0514	21.7836				1	111.205	87.5973	101.043	63.0929	67.5149	84.3456	84.4482	81.7463	104.541	77.8998	72.2772	68.2722				1	25.8055
3.18	19.1065	16.239	15.7232				18.4478	19.6959	19.6571							3.16	37.466	39.8351	35.629	16.7992	18.4317	16.6285	37.6876	33.119	35.8015	16.5212	18.216	19.9144				3.18	157.154	178.429	193.635	70.097	95.813	111.853	146.322	134.178	165.303	101.26	74.5174	69.017				3.16	23.589
10	35.4931	37.3111	42.1378	123.839	111.135	108.599	36.4319	39.9778	39.7793	123.11	130.292	142				10	78.4344	76.6512	70.3479	19.6376	23.1796	21.4266	46.0425	45.7651	48.5281	24.3915	25.0888	26.0143				10	436.402	372.407	451.931	455.879	489.769	488.832	324.719	293.474	344.378	279.56	237.506	229.509				10	33.4586
31.8	111.396	114.663	102.433	389.784	278.454	373.749	84.9348	79.7569	100.075	282.41	298.117	326.277				31.6	222.533	195.089	190.881	32.1154	36.1941	32.5835	141.881	134.732	159.612	38.8619	33.9951	40.2586				31.8	433.431	447.679	460.586	620.201	681.136	678.515	360.563	353.899	371.872	420.603	418.534	369.593				31.6	100.765
100	141.118	129.678	143.828	564.299	608.466	607.516	83.6306	93.696	106.99	456.144	446.765	450.933				100	611.042	605.715	517.36	86.38	90.9103	85.1375	341.802	341.722	335.341	98.3781	87.1331	45.1145				100	510.537	467.35	481.779	962.669	957.215	954.472	397.777	391.029	415.369	495.942	494.207	527.219				100	277.273
318	88.3315	80.8452	81.5497	850.92	837.883	834.824	56.0878	70.2108	79.7618	537.1	526.502	525.843				316	950.644	828.357	817.055	96.5128	123.956	144.665	397.676	415.475	443.055	109.179	119.42	105.893				318	466.109	461.812	531.315	973.295	858.467	847.573	374.208	326.503	405.592	528.894	526.095	525.969				316	447.645
1000	42.2154	38.9656	41.7945	593.95	643.898	704.687	37.975	37.0053	41.4854	414.242	467.209	437.572				1000	944.498	822.131	733.074	88.9133	86.8028	95.608	376.754	389.94	446.347	84.9301	81.5067	69.6762				1000	444.141	425.472	444.224	855.269	763.206	684.986	326.827	274.864	352.239	429.812	444.52	449.13				1000	651.243
3180	15.9601	19.3359	17.9766	453.965	510.335	480.171	14.007	14.3777	16.2311	375.891	387.491	376.961				3160	754.403	741.34	670.156	39.6812	48.1406	50.4281	310.198	316.533	343.216	13.0779	40.1194	47.5985				3180	353.967	340.947	373.905	503.783	501.256	493.903	224.895	197.696	225.125	188.374	250.833	293.834				3160	423.338
10000	12.6979	12.0483	7.60629	287.884	283.663	296.982	11.3652	7.76248	13.9821	179.218	184.588	169.013				10000	359.051	347.036	277.394	12.4978	14.2501	13.8554	135.425	131.502	142.834	11.2636	9.87598	10.1879				10000	194.487	169.62	189.065	194.615	191.032	215.159	80.3813	74.5359	94.7265	69.4522	75.5808	84.1281				10000	277.442
Normalized data of Figure 5b																Normalized data Figure 5c																Normalized data Figure 5e																Normalized data Figure 5f
A-1155463 (nM)	CBPA11-v1-LD3v3			CBPA11-v1			CBPA11-v3-LD3v3			CBPA11-v3						Venetoclax (nM)	CBPVene-v4			CBPVene-v4-LD3v1			CBPVene-v5			CBPVene-v5-LD3v1						A-1155463 (nM)	CBPA11-v1-BclXLv2			CBPA11-v1			CBPA11-v3-BclXLv2			CBPA11-v3						Venetoclax (nM)	CBPVene-v4
0	9.46488	10.0247	9.87295	1.36297	1.28146	1.22644	15.9969	15.706	13.9532	2.26471	2.86606	3.14586				0	3.31361	4.36024	3.65452	20.0593	15.5538	13.7117	8.83994	8.12497	7.8219	15.2469	14.5553	16.8972				0	2.91445	2.58894	2.2874	2.62116	2.64656	2.89197	3.07877	3.00477	3.03803	5.02676	4.48381	4.72996				0	3.31303
1	12.3584	11.9384	10.5903	1.40209	1.59487	1.73112	18.3263	15.7809	17.6916	2.43764	2.3416	2.8403				1	4.2459	4.71252	4.37361	19.7956	13.458	12.3801	7.44214	6.27843	6.71785	16.3682	15.9533	20.5713				1	21.782	18.7434	19.0174	6.4824	7.05326	8.83688	21.2301	20.9054	25.1683	14.7288	13.7384	12.9495				1	3.9625
3.18	13.5394	12.5226	10.9319				21.7199	21.0211	18.3728							3.16	3.94112	4.80893	4.36067	17.4061	14.8696	11.4945	9.47696	7.97136	8.021	15.1322	15.2538	18.8062				3.18	30.7821	38.1789	36.4445	7.20203	10.0096	11.7189	36.7849	34.3141	39.7967	19.1455	14.1642	13.0908				3.16	3.62215
10	25.1514	28.7722	29.2973	14.5535	13.2638	13.0086	42.8939	42.6676	37.1804	22.9212	24.7467	27.0042				10	8.25066	9.2534	8.60993	20.3471	18.6998	14.8112	11.5779	11.0151	10.8723	22.3408	21.0089	24.5666				10	85.4791	79.6848	85.0591	46.8388	51.1661	51.2149	81.6336	75.0518	82.9089	52.8574	45.1451	43.5321				10	5.13766
31.8	78.9386	88.4215	71.2191	45.8074	33.2331	44.7698	100	85.1231	93.5368	52.5804	56.6221	62.0483				31.6	23.4087	23.5513	23.3621	33.2758	29.1991	22.5234	35.6775	32.4284	35.7596	35.5947	28.4669	38.0182				31.8	84.8971	95.7911	86.6879	63.7218	71.158	71.088	90.6446	90.5045	89.528	79.525	79.5547	70.1024				31.6	15.4727
100	100	100	100	66.3164	72.6195	72.7718	98.4645	100	100	84.9271	84.8554	85.7543				100	64.2766	73.1224	63.32	89.5011	73.3407	58.8514	85.9499	82.2485	75.1301	90.1072	72.9638	42.6039				100	100	100	90.6768	98.9083	100	100	100	100	100	93.7695	93.9386	100				100	42.576
318	62.5942	62.3431	56.6992	100	100	100	66.0363	74.9346	74.5506	100	100	100				316	100	100	100	100	100	100	100	100	99.2625	100	100	100				318	91.2979	98.815	100	100	89.6838	88.8002	94.0748	83.4986	97.6461	100	100	99.7629				316	68.7371
1000	29.9151	30.048	29.0586	69.8009	76.8483	84.4115	44.7107	39.495	38.775	77.1257	88.7382	83.2133				1000	99.3535	99.2484	89.7215	92.1259	70.027	66.0891	94.7389	93.854	100	77.7899	68.2523	65.7986				1000	86.9949	91.0394	83.6084	87.8736	79.7319	71.766	82.1634	70.2925	84.8015	81.2661	84.4942	85.1885				1000	100
3180	11.3098	14.9107	12.4987	53.3499	60.9077	57.5176	16.4914	15.345	15.1706	69.9852	73.5971	71.687				3160	79.357	89.4953	82.0208	41.115	38.8368	34.8585	78.0027	76.1858	76.8944	11.9784	33.5953	44.9496				3180	69.3324	72.9533	70.3736	51.7606	52.3661	51.7462	56.5379	50.558	54.1989	35.6165	47.6783	55.7329				3160	65.0047
10000	8.9981	9.29092	5.28844	33.8321	33.8547	35.5742	13.381	8.28475	13.0686	33.3676	35.0593	32.1412				10000	37.7692	41.8946	33.9505	12.9494	11.4961	9.57757	34.0541	31.651	32.0007	10.3166	8.26998	9.62093				10000	38.0946	36.2941	35.5843	19.9955	19.9571	22.5422	20.2076	19.0615	22.8054	13.1316	14.3664	15.957				10000	42.6019
Raw data of Independent repeat of CBPA11-v1 vs CBPA11-v1-LD3v3																Raw data of Independent repeat of CBPVene-v4 vs CBPVene-v4-LD3v1
A-1155463 (nM)	CBPA11-v1-LD3v3			CBPA11-v1												Venetoclax (nM)	CBPVene-v4-LD3v1			CBPVene-v4
0.01	17.2788	15.3201	15.4842	21.5154	21.2395	24.0629										0.01	13.3313	13.792	13.1319	35.2999	34.8178	35.7656
1	31.801	28.5095	29.309	71.2806	66.4229	63.7452										1	12.6379	12.8648	13.2123	38.7674	35.097	34.871
3.16	34.9091	28.121	21.957	80.0965	82.8427	80.4448										3.16	10.9947	13.5809	10.4154	37.9892	34.5814	35.8384
10	179.972	131.844	140.391	462.474	463.658	418.386										10	12.5143	15.3613	14.2991	40.747	40.7067	37.4113
31.6	226.429	187.26	191.409	571.289	570.216	457.441										31.6	19.3224	24.3766	24.2685	75.7769	63.5945	72.9306
100	335.207	287.921	227.786	770.33	757.162	752.74										100	49.6855	59.8551	68.5591	129.31	117.373	126.839
316	270.923	196.943	173.263	692.583	694.97	762.999										316	75.2259	81.7396	83.8142	169.324	158.179	180.661
1000	123.233	79.9582	97.1187	543.865	540.678	577.914										1000	55.2813	57.5308	55.9265	146.952	139.539	151.905
3160	45.1078	32.2032	26.5323	413.782	413.648	344.2										3160	23.1338	27.3241	29.5684	80.4284	77.0562	76.9119
10000	23.0011	17.3094	15.2043	129.42	154.739	117.07										10000	8.88419	10.4059	11.3993	30.3195	25.7432	26.899
Raw data of Independent repeat of CBPA11-v3 vs CBPA11-v3-LD3v3																Raw data of Independent repeat of CBPVene-v5 vs CBPVene-v5-LD3v1
A-1155463 (nM)	CBPA11-v3-LD3v3			CBPA11-v3												Venetoclax (nM)	CBPVene-v5-LD3v1			CBPVene-v5
0.01	22.6826	23.3953	23.1684	26.5862	23.5891	24.9373										0.01	12.511	11.9088	12.8792	29.6718	24.6839	26.501
1	39.675	38.1934	39.412	77.8998	72.2772	68.2722										1	12.1852	11.7838	11.0502
3.16	41.6393	41.4109	44.6799	101.26	74.5174	69.017										3.16	10.1265	10.196	11.563	30.3563	26.3908	26.6345
10	121.488	115.434	117.733	279.56	237.506	229.509										10	13.7645	12.6779	10.7132	53.0904	39.8802	44.9895
31.6	175.057	186.814	198.727	420.603	418.534	369.593										31.6	17.7633	18.8924	25.5	27.5418	25.4102	24.8086
100	212.624	240.137	273.777	528.894	526.095	525.969										100	38.3822	37.0306	47.6081	135.101	106.556	113.538
316	197.006	197.385	185.58	495.942	494.207	527.219										316	60.7806	63.7576	57.9589	523.324	430.565	490.151
1000	89.9783	83.2851	69.3694	429.812	444.52	449.13										1000	40.6135	38.6218	45.893	577.625	585.371	682.822
3160	42.2434	33.2038	38.7983	188.374	250.833	293.834										3160	20.9864	23.9183	23.9906	461.236	467.711	499.656
10000	23.9254	24.8005	21.4423	69.4522	75.5808	84.1281										10000	10.3692	8.22665	12.3711	307.085	269.935	317.486
[truncated: 11 more columns]
